# Supplementary material for: Microbiome function predicts amphibian chytridiomycosis disease dynamics
Source: Microbiome. 2022 Mar 10;10:44. doi: 10.1186/s40168-021-01215-6 (PMC8908643; doi:10.1186/s40168-021-01215-6)
Supplement: Supplementary file 3 — Additional file 2. Supplementary data. [file 40168_2021_1215_MOESM3_ESM.xlsx]

## Sheet: SI DATA1_spls-da_field_bacteria
ID	value.var	Freq	Association	Kingdom	Phylum	Class	Order	Family	Genus
ASV109	-0.116979	1	Epizootic	Bacteria	Proteobacteria	Betaproteobacteria	Burkholderiales	Comamonadaceae	Delftia
ASV111	-0.201964	1	Epizootic	Bacteria	Proteobacteria	Betaproteobacteria	Burkholderiales	Comamonadaceae	NA
ASV124	-0.107704	0.996	Epizootic	Bacteria	Actinobacteria	Actinobacteria	Actinomycetales	Nocardiaceae	Rhodococcus
ASV125	-0.0638865	0.744	Epizootic	Bacteria	Proteobacteria	Alphaproteobacteria	Rhizobiales	Brucellaceae	Brucella
ASV126	0.0734063	0.966	Enzootic	Bacteria	Proteobacteria	Betaproteobacteria	Burkholderiales	Oxalobacteraceae	Massilia
ASV128	-0.173111	1	Epizootic	Bacteria	Bacteroidetes	Flavobacteriia	Flavobacteriales	Flavobacteriaceae	Elizabethkingia
ASV147	-0.190139	1	Epizootic	Bacteria	Proteobacteria	Alphaproteobacteria	Rhizobiales	Brucellaceae	Ochrobactrum
ASV17	-0.256218	1	Epizootic	Bacteria	Proteobacteria	Betaproteobacteria	Burkholderiales	Comamonadaceae	NA
ASV189	-0.122693	0.998	Epizootic	Bacteria	Bacteroidetes	Sphingobacteriia	Sphingobacteriales	Sphingobacteriaceae	Sphingobacterium
ASV191	-0.317931	1	Epizootic	Bacteria	Chlamydiae	Chlamydiia	Chlamydiales	Parachlamydiaceae	Parachlamydia
ASV207	-0.090184	0.916	Epizootic	Bacteria	Actinobacteria	Actinobacteria	Actinomycetales	Microbacteriaceae	Leucobacter
ASV226	-0.204586	1	Epizootic	Bacteria	Actinobacteria	Actinobacteria	Actinomycetales	Microbacteriaceae	Microbacterium
ASV23	-0.280074	1	Epizootic	Bacteria	Bacteroidetes	Flavobacteriia	Flavobacteriales	Flavobacteriaceae	Flavobacterium
ASV230	-0.081687	0.842	Epizootic	Bacteria	Proteobacteria	NA	NA	NA	NA
ASV243	-0.0546164	0.684	Epizootic	Bacteria	Proteobacteria	Gammaproteobacteria	Pseudomonadales	Moraxellaceae	Acinetobacter
ASV25	-0.15863	1	Epizootic	Bacteria	Bacteroidetes	Flavobacteriia	Flavobacteriales	Flavobacteriaceae	Chryseobacterium
ASV255	-0.266153	1	Epizootic	Bacteria	Proteobacteria	Alphaproteobacteria	Rhizobiales	Phyllobacteriaceae	Phyllobacterium
ASV278	-0.142067	0.998	Epizootic	Bacteria	Actinobacteria	Actinobacteria	Actinomycetales	Microbacteriaceae	NA
ASV28	-0.214181	1	Epizootic	Bacteria	Bacteroidetes	Sphingobacteriia	Sphingobacteriales	Sphingobacteriaceae	Sphingobacterium
ASV29	-0.0974941	0.97	Epizootic	Bacteria	Proteobacteria	Alphaproteobacteria	Rhizobiales	Rhizobiaceae	Rhizobium
ASV318	-0.103932	0.922	Epizootic	Bacteria	Bacteroidetes	Sphingobacteriia	Sphingobacteriales	Sphingobacteriaceae	Pedobacter
ASV45	-0.142579	1	Epizootic	Bacteria	Proteobacteria	Gammaproteobacteria	Xanthomonadales	Xanthomonadaceae	Stenotrophomonas
ASV520	-0.0656036	0.736	Epizootic	Bacteria	Actinobacteria	Actinobacteria	Actinomycetales	NA	NA
ASV60	-0.210185	1	Epizootic	Bacteria	Proteobacteria	Gammaproteobacteria	Xanthomonadales	Xanthomonadaceae	Stenotrophomonas
ASV65	-0.111523	0.998	Epizootic	Bacteria	Actinobacteria	Actinobacteria	Actinomycetales	Micrococcaceae	Arthrobacter
ASV7	-0.195117	1	Epizootic	Bacteria	Bacteroidetes	Flavobacteriia	Flavobacteriales	Flavobacteriaceae	Chryseobacterium
ASV72	-0.178656	1	Epizootic	Bacteria	Bacteroidetes	Sphingobacteriia	Sphingobacteriales	Sphingobacteriaceae	Pedobacter
ASV73	-0.247162	1	Epizootic	Bacteria	Proteobacteria	Alphaproteobacteria	Rhizobiales	Brucellaceae	Pseudochrobactrum
ASV90	-0.170937	1	Epizootic	Bacteria	Actinobacteria	Actinobacteria	Actinomycetales	Micrococcaceae	Arthrobacter
ASV95	-0.338466	1	Epizootic	Bacteria	Bacteroidetes	Sphingobacteriia	Sphingobacteriales	Sphingobacteriaceae	Sphingobacterium

## Sheet: SI DATA2_spls-da_field_fungi
ID	Component	value.var	Freq	Association	kingdom	phylum	class	order	family	genus	species
sp333	1	-0.373687	1	Epizootic	Fungi	Chytridiomycota	Chytridiomycetes	Rhizophydiales	Rhizophydiales_fam_Incertae_sedis	Batrachochytrium	Batrachochytrium_sp
sp385	1	-0.382998	1	Epizootic	Fungi	Rozellomycota	unidentified	unidentified	unidentified	unidentified	Rozellomycota_sp
sp44	1	-0.078576	0.602	Epizootic	Fungi	Ascomycota	Dothideomycetes	Pleosporales	Pleosporales_fam_Incertae_sedis	Phoma	Phoma_sp
sp610	1	-0.091417	0.638	Epizootic	Fungi	Chytridiomycota	Chytridiomycetes	Rhizophydiales	Rhizophydiales_fam_Incertae_sedis	Batrachochytrium	Batrachochytrium_dendrobatidis
sp647	1	-0.529195	1	Epizootic	Fungi	Chytridiomycota	Chytridiomycetes	Rhizophydiales	Rhizophydiales_fam_Incertae_sedis	Batrachochytrium	Batrachochytrium_dendrobatidis
sp688	1	-0.252154	0.994	Epizootic	Fungi	Chytridiomycota	Chytridiomycetes	Rhizophydiales	Rhizophydiales_fam_Incertae_sedis	Batrachochytrium	Batrachochytrium_dendrobatidis
sp689	1	-0.380467	1	Epizootic	Fungi	Chytridiomycota	Chytridiomycetes	Rhizophydiales	Rhizophydiales_fam_Incertae_sedis	Batrachochytrium	Batrachochytrium_dendrobatidis
sp811	1	-0.451437	1	Epizootic	Fungi	Chytridiomycota	Chytridiomycetes	Rhizophydiales	Rhizophydiales_fam_Incertae_sedis	Batrachochytrium	Batrachochytrium_dendrobatidis
sp939	1	-0.0834252	0.666	Epizootic	Fungi	Chytridiomycota	Chytridiomycetes	Rhizophydiales	Rhizophydiales_fam_Incertae_sedis	Batrachochytrium	Batrachochytrium_dendrobatidis
sp287	2	-0.366154	1	Epizootic	Fungi	Ascomycota	Dothideomycetes	Pleosporales	Phaeosphaeriaceae	unidentified	Phaeosphaeriaceae_sp
sp433	2	-0.348405	1	Enzootic	Fungi	unidentified	unidentified	unidentified	unidentified	unidentified	uncultured fungus
sp151	2	-0.310683	0.996	Epizootic	Fungi	Basidiomycota	Microbotryomycetes	Sporidiobolales	Sporidiobolales_fam_Incertae_sedis	Rhodotorula	Rhodotorula_sp
sp328	2	-0.307981	0.994	Enzootic	Fungi	Basidiomycota	Tremellomycetes	Cystofilobasidiales	Cystofilobasidiaceae	Udeniomyces	Udeniomyces_kanasensis
sp351	2	-0.294517	0.99	Enzootic	Fungi	Basidiomycota	unidentified	unidentified	unidentified	unidentified	Basidiomycota_sp
sp397	2	-0.285091	1	Enzootic	Fungi	Ascomycota	unidentified	unidentified	unidentified	unidentified	uncultured Ascomycota
sp394	2	-0.285011	0.96	Enzootic	Fungi	unidentified	unidentified	unidentified	unidentified	unidentified	uncultured fungus
sp215	2	-0.196234	0.942	Epizootic	Fungi	Basidiomycota	unidentified	unidentified	unidentified	unidentified	Basidiomycota_sp
sp322	2	-0.191758	0.878	Enzootic	Fungi	Ascomycota	Dothideomycetes	Pleosporales	Phaeosphaeriaceae	Phaeosphaeria	Phaeosphaeria_sp
sp332	2	-0.167543	0.83	Epizootic	Fungi	unidentified	unidentified	unidentified	unidentified	unidentified	uncultured fungus
sp597	2	-0.162889	0.882	Epizootic	Fungi	unidentified	unidentified	unidentified	unidentified	unidentified	fungal sp. MKOTU113
sp703	2	-0.15462	0.916	Enzootic	Fungi	Basidiomycota	Tremellomycetes	Tremellales	unidentified	unidentified	Tremellales_sp
sp288	2	-0.15452	0.792	Enzootic	Fungi	Ascomycota	Dothideomycetes	Capnodiales	Mycosphaerellaceae	Ramularia	Ramularia_coleosporii
sp620	2	-0.136317	0.896	Enzootic	Fungi	Basidiomycota	Agaricomycetes	Cantharellales	Ceratobasidiaceae	unidentified	Ceratobasidiaceae_sp
sp365	2	-0.135854	0.908	Enzootic	Fungi	unidentified	unidentified	unidentified	unidentified	unidentified	uncultured fungus
sp640	2	-0.121029	0.866	Enzootic	Fungi	Basidiomycota	Ustilaginomycetes	Ustilaginales	Anthracoideaceae	Farysia	Farysia_sp
sp859	2	-0.116138	0.846	Epizootic	Fungi	unidentified	unidentified	unidentified	unidentified	unidentified	fungal sp. MKOTU113
sp58	2	-0.103166	0.636	Enzootic	Fungi	Basidiomycota	Tremellomycetes	Tremellales	Tremellales_fam_Incertae_sedis	Cryptococcus	Cryptococcus_carnescens
sp403	2	-0.101941	0.644	Enzootic	Fungi	Ascomycota	Dothideomycetes	Pleosporales	Massarinaceae	Saccharicola	Saccharicola_bicolor
sp372	2	-0.100452	0.782	Enzootic	Fungi	Ascomycota	Dothideomycetes	unidentified	unidentified	unidentified	uncultured Dothideomycetes
sp566	2	-0.0875898	0.778	Enzootic	Fungi	Basidiomycota	Exobasidiomycetes	Georgefischeriales	Gjaerumiaceae	Gjaerumia	Gjaerumia_minor
sp423	2	-0.0872184	0.69	Enzootic	Fungi	unidentified	unidentified	unidentified	unidentified	unidentified	uncultured fungus
sp407	2	-0.0655779	0.56	Enzootic	Fungi	unidentified	unidentified	unidentified	unidentified	unidentified	uncultured fungus
sp705	2	-0.0563348	0.54	Enzootic	Fungi	Basidiomycota	Tremellomycetes	Tremellales	unidentified	unidentified	Tremellales_sp
sp72	2	-0.0515535	0.49	Epizootic	Fungi	Basidiomycota	Tremellomycetes	Tremellales	Tremellales_fam_Incertae_sedis	Cryptococcus	Cryptococcus_sp
sp3	2	-0.0487542	0.47	Enzootic	Fungi	Ascomycota	Dothideomycetes	Capnodiales	Davidiellaceae	Cladosporium	Cladosporium_perangustum
sp483	2	-0.0351375	0.606	Enzootic	Fungi	Ascomycota	Leotiomycetes	Helotiales	Helotiales_fam_Incertae_sedis	Tetracladium	Tetracladium_marchalianum
sp260	2	-0.0261881	0.468	Enzootic	Fungi	Ascomycota	Dothideomycetes	unidentified	unidentified	unidentified	uncultured Dothideomycetes
sp496	2	-0.0156524	0.452	Epizootic	Fungi	Ascomycota	Sordariomycetes	Hypocreales	unidentified	unidentified	Hypocreales_sp
sp728	2	-0.000170371	0.346	Enzootic	Fungi	unidentified	unidentified	unidentified	unidentified	unidentified	uncultured fungus

## Sheet: SI DATA3_ALDEx2_bacteria_field
ID	we.ep	we.eBH	wi.ep	wi.eBH	rab.all	rab.win.Enzootic	rab.win.Epizootic	diff.btw	diff.win	effect	overlap	Association	Kingdom	Phylum	Class	Order	Family	Genus
ASV109	0.000256595	0.00318892	8.76148e-05	0.00166375	0.485279	-0.460555	6.63921	6.92846	4.95596	1.20378	0.146205	Epizootic	Bacteria	Proteobacteria	Betaproteobacteria	Burkholderiales	Comamonadaceae	Delftia
ASV111	0.000201546	0.00318852	6.72096e-05	0.00119951	0.0735997	-0.676119	8.13407	8.35339	5.73598	1.22419	0.128205	Epizootic	Bacteria	Proteobacteria	Betaproteobacteria	Burkholderiales	Comamonadaceae	NA
ASV124	1.23769e-09	9.08476e-08	2.88472e-08	2.05427e-06	4.76277	1.77571	7.1204	5.17861	4.29025	1.15474	0.0579712	Epizootic	Bacteria	Actinobacteria	Actinobacteria	Actinomycetales	Nocardiaceae	Rhodococcus
ASV126	5.60374e-05	0.00106393	9.41286e-05	0.00160083	5.01706	5.98948	-0.736715	-6.20154	4.66732	-1.23914	0.128348	Enzootic	Bacteria	Proteobacteria	Betaproteobacteria	Burkholderiales	Oxalobacteraceae	Massilia
ASV17	7.75103e-07	2.46465e-05	2.57218e-08	1.80384e-06	0.713638	-0.404864	8.97226	9.54894	4.76788	1.81905	0.0490526	Epizootic	Bacteria	Proteobacteria	Betaproteobacteria	Burkholderiales	Comamonadaceae	NA
ASV191	8.70927e-05	0.00121544	8.88667e-07	3.25995e-05	0.0215586	-0.878562	7.37831	7.66639	4.1017	1.64788	0.0703127	Epizootic	Bacteria	Chlamydiae	Chlamydiia	Chlamydiales	Parachlamydiaceae	Parachlamydia
ASV226	0.00153461	0.0153233	0.000205621	0.00323739	0.000963294	-0.681911	5.92407	6.23291	4.97871	1.09145	0.138393	Epizootic	Bacteria	Actinobacteria	Actinobacteria	Actinomycetales	Microbacteriaceae	Microbacterium
ASV23	0.000258873	0.00365897	2.22706e-05	0.00045395	-0.130116	-0.963239	6.60014	7.69461	4.70136	1.41156	0.100335	Epizootic	Bacteria	Bacteroidetes	Flavobacteriia	Flavobacteriales	Flavobacteriaceae	Flavobacterium
ASV25	6.93593e-12	8.80495e-10	5.26929e-09	5.73751e-07	5.4972	1.94548	11.3436	9.29725	5.63113	1.4789	0.0490526	Epizootic	Bacteria	Bacteroidetes	Flavobacteriia	Flavobacteriales	Flavobacteriaceae	Chryseobacterium
ASV255	0.000270929	0.0032102	1.7102e-06	5.69152e-05	0.158346	-0.662007	6.35585	6.75535	4.14454	1.51876	0.0824974	Epizootic	Bacteria	Proteobacteria	Alphaproteobacteria	Rhizobiales	Phyllobacteriaceae	Phyllobacterium
ASV28	0.000733312	0.00890084	0.000147239	0.00244663	-0.0532861	-0.808042	7.94163	8.37999	6.00618	1.18095	0.141583	Epizootic	Bacteria	Bacteroidetes	Sphingobacteriia	Sphingobacteriales	Sphingobacteriaceae	Sphingobacterium
ASV29	0.000120037	0.00215078	1.67231e-05	0.000416461	1.06066	0.0643623	7.6691	7.43468	5.97569	1.11719	0.116072	Epizootic	Bacteria	Proteobacteria	Alphaproteobacteria	Rhizobiales	Rhizobiaceae	Rhizobium
ASV45	4.43961e-12	6.38283e-10	3.91262e-09	4.89965e-07	5.57251	2.56899	10.2873	7.2865	5.09582	1.3702	0.0445934	Epizootic	Bacteria	Proteobacteria	Gammaproteobacteria	Xanthomonadales	Xanthomonadaceae	Stenotrophomonas
ASV6	2.12279e-07	1.05382e-05	1.11029e-05	0.00032821	7.1438	6.21121	10.7681	4.62572	4.58914	1.01175	0.127232	Epizootic	Bacteria	Bacteroidetes	Sphingobacteriia	Sphingobacteriales	Sphingobacteriaceae	Sphingobacterium
ASV60	0.000753609	0.00700621	6.56452e-06	0.000177608	0.225158	-0.67558	5.37889	6.2141	4.55739	1.27806	0.101449	Epizootic	Bacteria	Proteobacteria	Gammaproteobacteria	Xanthomonadales	Xanthomonadaceae	Stenotrophomonas
ASV65	5.32565e-12	7.25184e-10	5.98118e-06	0.000205409	1.68336	0.238974	8.72618	9.00504	4.80127	1.39139	0.136161	Epizootic	Bacteria	Actinobacteria	Actinobacteria	Actinomycetales	Micrococcaceae	Arthrobacter
ASV7	3.57977e-13	5.54991e-11	9.61306e-10	2.49872e-07	2.76773	0.667204	10.4325	10.1905	5.55518	1.68471	0.0301008	Epizootic	Bacteria	Bacteroidetes	Flavobacteriia	Flavobacteriales	Flavobacteriaceae	Chryseobacterium
ASV72	0.00116382	0.0124537	0.000191122	0.00309293	0.249328	-0.571057	8.54263	7.9358	6.3795	1.08973	0.140625	Epizootic	Bacteria	Bacteroidetes	Sphingobacteriia	Sphingobacteriales	Sphingobacteriaceae	Pedobacter
ASV73	0.000433663	0.00503463	2.01883e-05	0.000439422	-0.0176056	-0.863767	7.05869	7.95894	5.02775	1.40509	0.101449	Epizootic	Bacteria	Proteobacteria	Alphaproteobacteria	Rhizobiales	Brucellaceae	Pseudochrobactrum
ASV90	0.000139969	0.0018685	6.24052e-06	0.000178191	0.57273	-0.362346	7.5156	7.85079	5.35287	1.31127	0.102679	Epizootic	Bacteria	Actinobacteria	Actinobacteria	Actinomycetales	Micrococcaceae	Arthrobacter
ASV95	4.71351e-07	1.65426e-05	1.2189e-08	9.6347e-07	0.246035	-0.735315	8.55473	9.48527	3.52081	2.44591	0.0356748	Epizootic	Bacteria	Bacteroidetes	Sphingobacteriia	Sphingobacteriales	Sphingobacteriaceae	Sphingobacterium

## Sheet: SI DATA4_ALDEx2_fungi_field
ID	we.ep	we.eBH	wi.ep	wi.eBH	rab.all	rab.win.Enzootic	rab.win.Epizootic	diff.btw	diff.win	effect	overlap	Association	Kingdom	Phylum	Class	Order	Family	Genus	Species
sp333	0.00270467	0.0365574	7.49206e-05	0.00694645	1.08647	0.0349036	4.53487	4.69178	3.4994	1.17805	0.0812503	Epizootic	Fungi	Chytridiomycota	Chytridiomycetes	Rhizophydiales	Rhizophydiales_fam_Incertae_sedis	Batrachochytrium	Batrachochytrium_sp

## Sheet: SI DATA5_spls-da_shotgun_field
ID	KO	Association	level1	level2	level3	function.	value.var	Freq
sp1077	KO1077	Enzootic	Metabolism	Amino acid metabolism	00330 Arginine and proline metabolism [PATH:ko00330]	aguB; N-carbamoylputrescine amidase [EC:3.5.1.53]	-0.0846487	0.938
sp1131	KO1131	Enzootic	Metabolism	Amino acid metabolism	00300 Lysine biosynthesis [PATH:ko00300]	argD; acetylornithine/N-succinyldiaminopimelate aminotransferase [EC:2.6.1.11 2.6.1.17]	-0.0448344	0.702
sp1162	KO1162	Epizootic	Metabolism	Amino acid metabolism	00250 Alanine, aspartate and glutamate metabolism [PATH:ko00250]	aspA; aspartate ammonia-lyase [EC:4.3.1.1]	0.0320138	0.65
sp1440	KO1440	Enzootic	Metabolism	Amino acid metabolism	00270 Cysteine and methionine metabolism [PATH:ko00270]	cysM; cysteine synthase B [EC:2.5.1.47]	-0.0613293	0.722
sp1576	KO1576	Enzootic	Metabolism	Amino acid metabolism	00280 Valine, leucine and isoleucine degradation [PATH:ko00280]	fadJ; 3-hydroxyacyl-CoA dehydrogenase / enoyl-CoA hydratase / 3-hydroxybutyryl-CoA epimerase [EC:1.1.1.35 4.2.1.17 5.1.2.3]	-0.00246408	0.396
sp1884	KO1884	Epizootic	Metabolism	Amino acid metabolism	00260 Glycine, serine and threonine metabolism [PATH:ko00260]	kbl, GCAT; glycine C-acetyltransferase [EC:2.3.1.29]	0.0734932	0.952
sp2076	KO2076	Enzootic	Metabolism	Amino acid metabolism	00270 Cysteine and methionine metabolism [PATH:ko00270]	mtnA; methylthioribose-1-phosphate isomerase [EC:5.3.1.23]	-0.104804	0.99
sp269	KO269	Enzootic	Metabolism	Amino acid metabolism	00280 Valine, leucine and isoleucine degradation [PATH:ko00280]	E1.2.4.4A, bkdA1; 2-oxoisovalerate dehydrogenase E1 component, alpha subunit [EC:1.2.4.4]	-0.125668	1
sp270	KO270	Enzootic	Metabolism	Amino acid metabolism	00280 Valine, leucine and isoleucine degradation [PATH:ko00280]	E1.2.4.4B, bkdA2; 2-oxoisovalerate dehydrogenase E1 component, beta subunit [EC:1.2.4.4]	-0.0206174	0.37
sp337	KO337	Epizootic	Metabolism	Amino acid metabolism	00270 Cysteine and methionine metabolism [PATH:ko00270]	E2.1.1.37, DNMT, dcm; DNA (cytosine-5-)-methyltransferase [EC:2.1.1.37]	0.195695	1
sp52	KO52	Enzootic	Metabolism	Amino acid metabolism	00280 Valine, leucine and isoleucine degradation [PATH:ko00280]	ACADM, acd; acyl-CoA dehydrogenase [EC:1.3.8.7]	-0.0423394	0.72
sp538	KO538	Enzootic	Metabolism	Amino acid metabolism	00330 Arginine and proline metabolism [PATH:ko00330]	E3.5.1.54; allophanate hydrolase [EC:3.5.1.54]	-0.0513617	0.732
sp555	KO555	Enzootic	Metabolism	Amino acid metabolism	00330 Arginine and proline metabolism [PATH:ko00330]	E3.5.3.6, arcA; arginine deiminase [EC:3.5.3.6]	-0.195673	1
sp581	KO581	Enzootic	Metabolism	Amino acid metabolism	00330 Arginine and proline metabolism [PATH:ko00330]	E4.1.1.17, ODC1, speC, speF; ornithine decarboxylase [EC:4.1.1.17]	-0.13874	1
sp668	KO668	Enzootic	Metabolism	Amino acid metabolism	00310 Lysine degradation [PATH:ko00310]	E5.4.3.2, kamA; lysine 2,3-aminomutase [EC:5.4.3.2]	-0.0757449	0.864
sp672	KO672	Enzootic	Metabolism	Amino acid metabolism	00280 Valine, leucine and isoleucine degradation [PATH:ko00280]	E5.4.99.2A, mcmA1; methylmalonyl-CoA mutase, N-terminal domain [EC:5.4.99.2]	-0.0476522	0.608
sp68	KO68	Enzootic	Metabolism	Amino acid metabolism	00400 Phenylalanine, tyrosine and tryptophan biosynthesis [PATH:ko00400]	AROA2, aroA; 3-deoxy-7-phosphoheptulonate synthase [EC:2.5.1.54]	-0.157655	0.988
sp731	KO731	Epizootic	Metabolism	Amino acid metabolism	00260 Glycine, serine and threonine metabolism [PATH:ko00260]	GLDC, gcvP; glycine dehydrogenase [EC:1.4.4.2]	0.000256705	0.298
sp225	KO225	Enzootic	Metabolism	Biosynthesis of other secondary metabolites	00945 Stilbenoid, diarylheptanoid and gingerol biosynthesis [PATH:ko00945]	E1.14.-.-; [EC:1.14.-.-]	-0.123717	0.974
sp1654	KO1654	Enzootic	Human Diseases	Cancers	05204 Chemical carcinogenesis [PATH:ko05204]	frmA, ADH5, adhC; S-(hydroxymethyl)glutathione dehydrogenase / alcohol dehydrogenase [EC:1.1.1.284 1.1.1.1]	-0.0748014	0.918
sp1231	KO1231	Epizootic	Metabolism	Carbohydrate metabolism	00052 Galactose metabolism [PATH:ko00052]	bgaB, lacA; beta-galactosidase [EC:3.2.1.23]	0.0544374	0.894
sp1276	KO1276	Enzootic	Metabolism	Carbohydrate metabolism	00630 Glyoxylate and dicarboxylate metabolism [PATH:ko00630]	ccr; crotonyl-CoA carboxylase/reductase [EC:1.3.1.85]	-0.0129753	0.464
sp150	KO150	Enzootic	Metabolism	Carbohydrate metabolism	00051 Fructose and mannose metabolism [PATH:ko00051]	E1.1.1.-; [EC:1.1.1.-]	-0.01079	0.462
sp1903	KO1903	Enzootic	Metabolism	Carbohydrate metabolism	00020 Citrate cycle (TCA cycle) [PATH:ko00020]	korA; 2-oxoglutarate ferredoxin oxidoreductase subunit alpha [EC:1.2.7.3]	-0.0617711	0.66
sp1904	KO1904	Enzootic	Metabolism	Carbohydrate metabolism	00020 Citrate cycle (TCA cycle) [PATH:ko00020]	korB; 2-oxoglutarate ferredoxin oxidoreductase subunit beta [EC:1.2.7.3]	-0.00543574	0.394
sp195	KO195	Enzootic	Metabolism	Carbohydrate metabolism	00010 Glycolysis / Gluconeogenesis [PATH:ko00010]	E1.1.2.8; alcohol dehydrogenase (cytochrome c) [EC:1.1.2.8]	-0.269623	1
sp2350	KO2350	Enzootic	Metabolism	Carbohydrate metabolism	00650 Butanoate metabolism [PATH:ko00650]	phbC, phaC; polyhydroxyalkanoate synthase [EC:2.3.1.-]	-0.099719	1
sp2430	KO2430	Enzootic	Metabolism	Carbohydrate metabolism	00620 Pyruvate metabolism [PATH:ko00620]	ppdK; pyruvate,orthophosphate dikinase [EC:2.7.9.1]	-0.0768816	0.896
sp2756	KO2756	Enzootic	Metabolism	Carbohydrate metabolism	00500 Starch and sucrose metabolism [PATH:ko00500]	treS; maltose alpha-D-glucosyltransferase/ alpha-amylase [EC:5.4.99.16 3.2.1.1]	-0.217678	1
sp372	KO372	Enzootic	Metabolism	Carbohydrate metabolism	00500 Starch and sucrose metabolism [PATH:ko00500]	E2.4.1.1, glgP, PYG; starch phosphorylase [EC:2.4.1.1]	-0.0655424	0.848
sp717	KO717	Enzootic	Metabolism	Carbohydrate metabolism	00630 Glyoxylate and dicarboxylate metabolism [PATH:ko00630]	FDH; formate dehydrogenase [EC:1.2.1.2]	-0.263591	1
sp1267	KO1267	Enzootic	Cellular Processes	Cell growth and death	04112 Cell cycle - Caulobacter [PATH:ko04112]	cckA; two-component system, cell cycle sensor histidine kinase and response regulator CckA [EC:2.7.13.3]	-0.115554	0.994
sp1939	KO1939	Enzootic	Cellular Processes	Cell growth and death	04112 Cell cycle - Caulobacter [PATH:ko04112]	lon; ATP-dependent Lon protease [EC:3.4.21.53]	-0.0733479	0.9
sp644	KO644	Enzootic	Cellular Processes	Cell growth and death	04113 Meiosis - yeast [PATH:ko04113]	E4.6.1.1; adenylate cyclase [EC:4.6.1.1]	-0.107928	0.968
sp1285	KO1285	Enzootic	Cellular Processes	Cell motility	02030 Bacterial chemotaxis [PATH:ko02030]	cheBR; two-component system, chemotaxis family, CheB/CheR fusion protein [EC:2.1.1.80 3.1.1.61]	-0.0659781	0.768
sp1292	KO1292	Enzootic	Cellular Processes	Cell motility	02030 Bacterial chemotaxis [PATH:ko02030]	cheY; two-component system, chemotaxis family, response regulator CheY	-0.138114	0.998
sp1442	KO1442	Enzootic	Metabolism	Energy metabolism	00920 Sulfur metabolism [PATH:ko00920]	cysNC; bifunctional enzyme CysN/CysC [EC:2.7.7.4 2.7.1.25]	-0.267216	1
sp2236	KO2236	Enzootic	Metabolism	Energy metabolism	00190 Oxidative phosphorylation [PATH:ko00190]	nuoG; NADH-quinone oxidoreductase subunit G [EC:1.6.5.3]	-0.136243	1
sp2243	KO2243	Enzootic	Metabolism	Energy metabolism	00190 Oxidative phosphorylation [PATH:ko00190]	nuoN; NADH-quinone oxidoreductase subunit N [EC:1.6.5.3]	-0.0407275	0.704
sp274	KO274	Enzootic	Metabolism	Energy metabolism	00680 Methane metabolism [PATH:ko00680]	E1.2.99.2L, cutL, coxL; carbon-monoxide dehydrogenase large subunit [EC:1.2.99.2]	-0.147087	0.996
sp275	KO275	Enzootic	Metabolism	Energy metabolism	00680 Methane metabolism [PATH:ko00680]	E1.2.99.2M, cutM, coxM; carbon-monoxide dehydrogenase medium subunit [EC:1.2.99.2]	-0.0292525	0.474
sp276	KO276	Enzootic	Metabolism	Energy metabolism	00680 Methane metabolism [PATH:ko00680]	E1.2.99.2S, coxS; carbon-monoxide dehydrogenase small subunit [EC:1.2.99.2]	-0.202935	1
sp449	KO449	Enzootic	Metabolism	Energy metabolism	00920 Sulfur metabolism [PATH:ko00920]	E2.7.7.4C, met3; sulfate adenylyltransferase [EC:2.7.7.4]	-0.19638	1
sp1740	KO1740	Enzootic	Metabolism	Glycan biosynthesis and metabolism	00540 Lipopolysaccharide biosynthesis [PATH:ko00540]	gmhC, hldE, waaE, rfaE; D-beta-D-heptose 7-phosphate kinase / D-beta-D-heptose 1-phosphate adenosyltransferase [EC:2.7.1.167 2.7.7.70]	-0.329042	1
sp2494	KO2494	Epizootic	Human Diseases	Infectious diseases	05142 Chagas disease (American trypanosomiasis) [PATH:ko05142]	ptrB; oligopeptidase B [EC:3.4.21.83]	0.0312627	0.654
sp997	KO997	Enzootic	Human Diseases	Infectious diseases	05111 Vibrio cholerae pathogenic cycle [PATH:ko05111]	SIG2, rpoS; RNA polymerase nonessential primary-like sigma factor	-0.221459	1
sp1041	KO1041	Enzootic	Metabolism	Lipid metabolism	00071 Fatty acid metabolism [PATH:ko00071]	aas; acyl-[acyl-carrier-protein]-phospholipid O-acyltransferase / long-chain-fatty-acid--[acyl-carrier-protein] ligase [EC:2.3.1.40 6.2.1.20]	-0.0741285	0.8
sp492	KO492	Enzootic	Metabolism	Lipid metabolism	00140 Steroid hormone biosynthesis [PATH:ko00140]	E3.1.6.1, aslA; arylsulfatase [EC:3.1.6.1]	-0.0510596	0.788
sp2069	KO2069	Enzootic	Environmental Information Processing	Membrane transport	02010 ABC transporters [PATH:ko02010]	msmX, msmK; maltose/maltodextrin transport system ATP-binding protein	-0.0676517	0.846
sp2951	KO2951	Enzootic	Environmental Information Processing	Membrane transport	02010 ABC transporters [PATH:ko02010]	znuB; zinc transport system permease protein	-0.0350527	0.598
sp1338	KO1338	Enzootic	Metabolism	Metabolism of cofactors and vitamins	00860 Porphyrin and chlorophyll metabolism [PATH:ko00860]	cobA-hemD; uroporphyrinogen III methyltransferase / synthase [EC:2.1.1.107 4.2.1.75]	-0.17868	1
sp1791	KO1791	Epizootic	Metabolism	Metabolism of cofactors and vitamins	00860 Porphyrin and chlorophyll metabolism [PATH:ko00860]	hemD, UROS; uroporphyrinogen-III synthase [EC:4.2.1.75]	0.101652	0.962
sp1793	KO1793	Epizootic	Metabolism	Metabolism of cofactors and vitamins	00860 Porphyrin and chlorophyll metabolism [PATH:ko00860]	hemE, UROD; uroporphyrinogen decarboxylase [EC:4.1.1.37]	0.0306353	0.662
sp2639	KO2639	Enzootic	Metabolism	Metabolism of other amino acids	00450 Selenocompound metabolism [PATH:ko00450]	selD, SEPHS; selenide, water dikinase [EC:2.7.9.3]	-0.03983	0.682
sp2106	KO2106	Epizootic	Metabolism	Metabolism of terpenoids and polyketides	00900 Terpenoid backbone biosynthesis [PATH:ko00900]	mvaA; hydroxymethylglutaryl-CoA reductase [EC:1.1.1.88]	0.0556898	0.776
sp295	KO295	Enzootic	Metabolism	Metabolism of terpenoids and polyketides	00281 Geraniol degradation [PATH:ko00281]	E1.3.99.-; [EC:1.3.99.-]	-0.102311	0.992
sp1412	KO1412	Enzootic	Environmental Information Processing	Signal transduction	02020 Two-component system [PATH:ko02020]	cusA, silA; Cu(I)/Ag(I) efflux system membrane protein CusA/SilA	-0.226661	1
sp1413	KO1413	Enzootic	Environmental Information Processing	Signal transduction	02020 Two-component system [PATH:ko02020]	cusB, silB; Cu(I)/Ag(I) efflux system membrane protein CusB/SilB	-0.0544064	0.69
sp2180	KO2180	Enzootic	Environmental Information Processing	Signal transduction	02020 Two-component system [PATH:ko02020]	nifA; Nif-specific regulatory protein	-0.0219132	0.434
sp235	KO235	Enzootic	Metabolism	Xenobiotics biodegradation and metabolism	00930 Caprolactam degradation [PATH:ko00930]	E1.14.13.22; cyclohexanone monooxygenase [EC:1.14.13.22]	-0.222614	1

## Sheet: SI DATA6_ALDEx2_shotgun_field
ID	we.ep	we.eBH	wi.ep	wi.eBH	rab.all	rab.win.Enzootic	rab.win.Epizootic	diff.btw	diff.win	effect	overlap	Association	level1	level2	level3	function.
sp1027	5.99e-05	0.00060469	2.05e-05	0.000289936	0.55312	0.209438	0.95319	0.802625	0.710897	1.0525	0.0993305	Epizootic	Genetic Information Processing	Replication and repair	03410 Base excision repair [PATH:ko03410]	UNG, UDG; uracil-DNA glycosylase [EC:3.2.2.27]
sp1041	0.00131162	0.00493744	3.62e-06	9.56e-05	-1.84428	-1.29665	-4.05753	-2.81938	2.36579	-1.10706	0.0848216	Enzootic	Metabolism	Lipid metabolism	00071 Fatty acid metabolism [PATH:ko00071]	aas; acyl-[acyl-carrier-protein]-phospholipid O-acyltransferase / long-chain-fatty-acid--[acyl-carrier-protein] ligase [EC:2.3.1.40 6.2.1.20]
sp1077	0.00373725	0.011022	2.12e-05	0.000316145	-0.727255	-0.301157	-1.66536	-1.3266	1.12675	-1.05956	0.112723	Enzootic	Metabolism	Amino acid metabolism	00330 Arginine and proline metabolism [PATH:ko00330]	aguB; N-carbamoylputrescine amidase [EC:3.5.1.53]
sp1127	0.0030736	0.00812088	4.16e-05	0.000490435	-1.37863	-1.03712	-3.15023	-2.02362	1.39366	-1.21936	0.12932	Enzootic	Metabolism	Amino acid metabolism	00330 Arginine and proline metabolism [PATH:ko00330]	arcC; carbamate kinase [EC:2.7.2.2]
sp1162	8.57e-07	4.33e-05	2.41e-05	0.000376522	1.24448	0.86703	1.90071	1.11343	0.950999	1.07425	0.129464	Epizootic	Metabolism	Amino acid metabolism	00250 Alanine, aspartate and glutamate metabolism [PATH:ko00250]	aspA; aspartate ammonia-lyase [EC:4.3.1.1]
sp1231	5.51e-08	8.01e-06	3.32e-06	0.000101356	1.67576	1.23087	2.49156	1.25953	0.975446	1.17567	0.0993305	Epizootic	Metabolism	Carbohydrate metabolism	00052 Galactose metabolism [PATH:ko00052]	bgaB, lacA; beta-galactosidase [EC:3.2.1.23]
sp1267	0.0010746	0.00382146	1.68e-05	0.000279592	-1.57666	-0.953165	-2.78323	-1.89967	1.70511	-1.04866	0.117057	Enzootic	Cellular Processes	Cell growth and death	04112 Cell cycle - Caulobacter [PATH:ko04112]	cckA; two-component system, cell cycle sensor histidine kinase and response regulator CckA [EC:2.7.13.3]
sp1276	0.00264021	0.00683624	2.56e-05	0.000361969	-1.61048	-1.14988	-3.86079	-2.60684	2.16249	-1.09363	0.115942	Enzootic	Metabolism	Carbohydrate metabolism	00630 Glyoxylate and dicarboxylate metabolism [PATH:ko00630]	ccr; crotonyl-CoA carboxylase/reductase [EC:1.3.1.85]
sp1285	0.000107321	0.000964648	6.38e-05	0.000704305	-0.524931	-0.0586559	-2.15061	-1.87703	1.49697	-1.12074	0.133779	Enzootic	Cellular Processes	Cell motility	02030 Bacterial chemotaxis [PATH:ko02030]	cheBR; two-component system, chemotaxis family, CheB/CheR fusion protein [EC:2.1.1.80 3.1.1.61]
sp1292	0.0024902	0.00765968	1.76e-05	0.000252493	-0.916506	-0.545877	-1.9744	-1.45327	1.17191	-1.08534	0.103679	Enzootic	Cellular Processes	Cell motility	02030 Bacterial chemotaxis [PATH:ko02030]	cheY; two-component system, chemotaxis family, response regulator CheY
sp1338	0.00123421	0.00407253	9.16e-07	3.33e-05	-1.81223	-1.21797	-3.47546	-2.33844	1.69901	-1.33157	0.0602681	Enzootic	Metabolism	Metabolism of cofactors and vitamins	00860 Porphyrin and chlorophyll metabolism [PATH:ko00860]	cobA-hemD; uroporphyrinogen III methyltransferase / synthase [EC:2.1.1.107 4.2.1.75]
sp1412	5.12e-05	0.000548129	5.32e-07	2.94e-05	-0.0793415	0.509757	-2.06203	-2.52971	1.6512	-1.43699	0.0713491	Enzootic	Environmental Information Processing	Signal transduction	02020 Two-component system [PATH:ko02020]	cusA, silA; Cu(I)/Ag(I) efflux system membrane protein CusA/SilA
sp1413	0.00166119	0.00481673	3.43e-05	0.000423353	-2.37825	-1.72456	-3.73058	-1.98156	1.57743	-1.14087	0.118304	Enzootic	Environmental Information Processing	Signal transduction	02020 Two-component system [PATH:ko02020]	cusB, silB; Cu(I)/Ag(I) efflux system membrane protein CusB/SilB
sp1440	0.00767801	0.0131525	1.33e-05	0.000205272	-0.598366	-0.125054	-1.45852	-1.37399	1.03393	-1.1998	0.106027	Enzootic	Metabolism	Amino acid metabolism	00270 Cysteine and methionine metabolism [PATH:ko00270]	cysM; cysteine synthase B [EC:2.5.1.47]
sp1442	5.03e-07	1.38e-05	1.96e-07	1.18e-05	-0.0324057	0.359975	-1.45379	-1.73417	0.910036	-1.80055	0.0446431	Enzootic	Metabolism	Energy metabolism	00920 Sulfur metabolism [PATH:ko00920]	cysNC; bifunctional enzyme CysN/CysC [EC:2.7.7.4 2.7.1.25]
sp1647	0.003949	0.00994557	0.000149238	0.00100232	-2.35533	-1.47532	-3.84346	-2.34734	1.8802	-1.02632	0.130435	Enzootic	Environmental Information Processing	Signal transduction	02020 Two-component system [PATH:ko02020]	frdA; fumarate reductase flavoprotein subunit [EC:1.3.99.1]
sp1654	0.0010117	0.00366157	1.49e-05	0.000256545	0.46527	0.658631	-0.516129	-1.09692	0.925627	-1.08946	0.0992197	Enzootic	Human Diseases	Cancers	05204 Chemical carcinogenesis [PATH:ko05204]	frmA, ADH5, adhC; S-(hydroxymethyl)glutathione dehydrogenase / alcohol dehydrogenase [EC:1.1.1.284 1.1.1.1]
sp1740	0.000314147	0.00112257	3.27e-08	4.06e-06	-1.18103	-0.640944	-2.97625	-2.2088	1.21908	-1.73419	0.0345986	Enzootic	Metabolism	Glycan biosynthesis and metabolism	00540 Lipopolysaccharide biosynthesis [PATH:ko00540]	gmhC, hldE, waaE, rfaE; D-beta-D-heptose 7-phosphate kinase / D-beta-D-heptose 1-phosphate adenosyltransferase [EC:2.7.1.167 2.7.7.70]
sp1791	1.16e-06	4.18e-05	5.91e-06	0.000123918	-0.326851	-0.720423	0.335978	1.05962	0.796889	1.2208	0.0881698	Epizootic	Metabolism	Metabolism of cofactors and vitamins	00860 Porphyrin and chlorophyll metabolism [PATH:ko00860]	hemD, UROS; uroporphyrinogen-III synthase [EC:4.2.1.75]
sp1833	1.4e-05	0.0002051	1.56e-05	0.000283401	0.708617	0.287291	1.3149	1.06339	0.929988	1.03271	0.111607	Epizootic	Metabolism	Amino acid metabolism	00350 Tyrosine metabolism [PATH:ko00350]	hpaI; 2,4-dihydroxyhept-2-ene-1,7-dioic acid aldolase [EC:4.1.2.-]
sp1884	1.55e-07	1.36e-05	2.97e-06	9.64e-05	1.26904	1.07393	1.96395	0.932655	0.724046	1.2163	0.0958753	Epizootic	Metabolism	Amino acid metabolism	00260 Glycine, serine and threonine metabolism [PATH:ko00260]	kbl, GCAT; glycine C-acetyltransferase [EC:2.3.1.29]
sp1903	0.00013953	0.00111677	8.87e-06	0.000186172	-0.0575456	0.464737	-2.72617	-3.11046	2.33088	-1.22406	0.103795	Enzootic	Metabolism	Carbohydrate metabolism	00020 Citrate cycle (TCA cycle) [PATH:ko00020]	korA; 2-oxoglutarate ferredoxin oxidoreductase subunit alpha [EC:1.2.7.3]
sp1904	0.000933174	0.00423643	8.6e-06	0.00016676	-1.19852	-0.686479	-3.77466	-2.9939	2.61304	-1.02822	0.106027	Enzootic	Metabolism	Carbohydrate metabolism	00020 Citrate cycle (TCA cycle) [PATH:ko00020]	korB; 2-oxoglutarate ferredoxin oxidoreductase subunit beta [EC:1.2.7.3]
sp1939	1.11e-06	4.43e-05	4.08e-06	0.000105866	2.07634	2.37103	1.59867	-0.802522	0.68784	-1.123	0.0881698	Enzootic	Cellular Processes	Cell growth and death	04112 Cell cycle - Caulobacter [PATH:ko04112]	lon; ATP-dependent Lon protease [EC:3.4.21.53]
sp195	4.82e-07	2.2e-05	1.45e-07	1e-05	-0.824986	-0.118754	-2.61214	-2.36481	1.42682	-1.54324	0.0390193	Enzootic	Metabolism	Carbohydrate metabolism	00010 Glycolysis / Gluconeogenesis [PATH:ko00010]	E1.1.2.8; alcohol dehydrogenase (cytochrome c) [EC:1.1.2.8]
sp20	7.8e-07	4.33e-05	9.02e-06	0.000199047	2.6426	2.23122	3.16048	1.02917	0.896313	1.02118	0.108138	Epizootic	Environmental Information Processing	Membrane transport	02010 ABC transporters [PATH:ko02010]	ABC.FEV.A; iron complex transport system ATP-binding protein [EC:3.6.3.34]
sp2076	0.00138272	0.00453164	4.17e-06	0.000109287	-0.707418	-0.126062	-1.9029	-1.70466	1.32279	-1.22428	0.0824974	Enzootic	Metabolism	Amino acid metabolism	00270 Cysteine and methionine metabolism [PATH:ko00270]	mtnA; methylthioribose-1-phosphate isomerase [EC:5.3.1.23]
sp2106	5.47e-05	0.000439427	7.73e-06	0.000147283	-2.0326	-2.54525	-0.937436	1.78531	1.65924	1.02172	0.0969901	Epizootic	Metabolism	Metabolism of terpenoids and polyketides	00900 Terpenoid backbone biosynthesis [PATH:ko00900]	mvaA; hydroxymethylglutaryl-CoA reductase [EC:1.1.1.88]
sp2180	0.000250225	0.00114846	2.5e-05	0.000309618	-2.04231	-1.38067	-3.87505	-2.47846	2.03271	-1.10282	0.107024	Enzootic	Environmental Information Processing	Signal transduction	02020 Two-component system [PATH:ko02020]	nifA; Nif-specific regulatory protein
sp2236	2.8e-06	7.23e-05	4.47e-06	0.00011957	1.46075	1.67072	0.596948	-1.06179	0.763742	-1.33383	0.0881698	Enzootic	Metabolism	Energy metabolism	00190 Oxidative phosphorylation [PATH:ko00190]	nuoG; NADH-quinone oxidoreductase subunit G [EC:1.6.5.3]
sp2243	2.72e-05	0.000406157	1.92e-05	0.000335418	1.05805	1.27618	0.36894	-1.0209	0.861697	-1.15252	0.121652	Enzootic	Metabolism	Energy metabolism	00190 Oxidative phosphorylation [PATH:ko00190]	nuoN; NADH-quinone oxidoreductase subunit N [EC:1.6.5.3]
sp225	0.00106312	0.00241946	4.3e-07	2.42e-05	0.222615	0.565744	-1.16746	-1.73825	0.902494	-1.8038	0.0658484	Enzootic	Metabolism	Biosynthesis of other secondary metabolites	00945 Stilbenoid, diarylheptanoid and gingerol biosynthesis [PATH:ko00945]	E1.14.-.-; [EC:1.14.-.-]
sp235	3.09e-06	5e-05	2.4e-06	4.94e-05	-0.960952	-0.572543	-2.48108	-2.03965	1.33982	-1.50879	0.0669645	Enzootic	Metabolism	Xenobiotics biodegradation and metabolism	00930 Caprolactam degradation [PATH:ko00930]	E1.14.13.22; cyclohexanone monooxygenase [EC:1.14.13.22]
sp2350	0.00282229	0.00822414	5.49e-07	3.11e-05	0.621286	0.967734	-0.669638	-1.52508	1.08335	-1.26898	0.0736609	Enzootic	Metabolism	Carbohydrate metabolism	00650 Butanoate metabolism [PATH:ko00650]	phbC, phaC; polyhydroxyalkanoate synthase [EC:2.3.1.-]
sp238	1.11e-06	5.45e-05	2.94e-05	0.000464872	1.15781	0.695531	2.06909	1.52142	1.46439	1.01943	0.137124	Epizootic	Metabolism	Xenobiotics biodegradation and metabolism	00361 Chlorocyclohexane and chlorobenzene degradation [PATH:ko00361]	E1.14.13.7; phenol 2-monooxygenase [EC:1.14.13.7]
sp2430	0.000602966	0.00188912	2.95e-06	8.74e-05	0.28261	0.711525	-1.28009	-1.98091	1.4796	-1.27923	0.0937501	Enzootic	Metabolism	Carbohydrate metabolism	00620 Pyruvate metabolism [PATH:ko00620]	ppdK; pyruvate,orthophosphate dikinase [EC:2.7.9.1]
sp2494	9.59e-08	9.42e-06	8.52e-06	0.000181451	2.06209	1.73142	2.53511	0.788355	0.592	1.1841	0.108138	Epizootic	Human Diseases	Infectious diseases	05142 Chagas disease (American trypanosomiasis) [PATH:ko05142]	ptrB; oligopeptidase B [EC:3.4.21.83]
sp2650	0.00197254	0.00612944	4.57e-05	0.000495409	-2.29543	-1.52158	-5.3836	-3.41602	2.97984	-1.0375	0.140625	Enzootic	Metabolism	Metabolism of terpenoids and polyketides	00909 Sesquiterpenoid and triterpenoid biosynthesis [PATH:ko00909]	shc, sqhC; squalene-hopene/tetraprenyl-beta-curcumene cyclase [EC:5.4.99.17 4.2.1.129]
sp2681	0.00372729	0.00870319	2.42e-05	0.000342132	-1.11529	-0.562271	-2.56027	-1.96459	1.37826	-1.2735	0.118304	Enzootic	Metabolism	Metabolism of cofactors and vitamins	00760 Nicotinate and nicotinamide metabolism [PATH:ko00760]	sthA, udhA; NAD(P) transhydrogenase [EC:1.6.1.1]
sp269	5.57e-05	0.000423172	1.6e-05	0.000228041	-1.15053	-0.79486	-1.92659	-1.19801	1.04153	-1.08542	0.107143	Enzootic	Metabolism	Amino acid metabolism	00280 Valine, leucine and isoleucine degradation [PATH:ko00280]	E1.2.4.4A, bkdA1; 2-oxoisovalerate dehydrogenase E1 component, alpha subunit [EC:1.2.4.4]
sp270	0.0016238	0.00341348	7.57e-06	0.000145804	-0.861109	-0.346982	-2.14916	-1.77214	1.2819	-1.22881	0.100447	Enzootic	Metabolism	Amino acid metabolism	00280 Valine, leucine and isoleucine degradation [PATH:ko00280]	E1.2.4.4B, bkdA2; 2-oxoisovalerate dehydrogenase E1 component, beta subunit [EC:1.2.4.4]
sp274	0.000128026	0.000464978	9.8e-07	4.5e-05	-0.0130316	0.582442	-2.22027	-2.60456	1.58645	-1.45016	0.075893	Enzootic	Metabolism	Energy metabolism	00680 Methane metabolism [PATH:ko00680]	E1.2.99.2L, cutL, coxL; carbon-monoxide dehydrogenase large subunit [EC:1.2.99.2]
sp275	0.00016797	0.00095213	5.75e-06	0.000121842	-1.18104	-0.583293	-2.73048	-2.21721	1.65555	-1.25951	0.0859376	Enzootic	Metabolism	Energy metabolism	00680 Methane metabolism [PATH:ko00680]	E1.2.99.2M, cutM, coxM; carbon-monoxide dehydrogenase medium subunit [EC:1.2.99.2]
sp2756	6.66e-07	2.34e-05	1.6e-07	1.16e-05	0.246758	0.580504	-0.748927	-1.47639	0.945797	-1.42761	0.0501675	Enzootic	Metabolism	Carbohydrate metabolism	00500 Starch and sucrose metabolism [PATH:ko00500]	treS; maltose alpha-D-glucosyltransferase/ alpha-amylase [EC:5.4.99.16 3.2.1.1]
sp276	0.000405407	0.00160972	1.64e-08	3.24e-06	-0.960596	-0.330876	-3.33438	-2.94453	1.72127	-1.70574	0.0312504	Enzootic	Metabolism	Energy metabolism	00680 Methane metabolism [PATH:ko00680]	E1.2.99.2S, coxS; carbon-monoxide dehydrogenase small subunit [EC:1.2.99.2]
sp2804	0.00761553	0.0131725	0.000196563	0.0013186	-1.74649	-1.22764	-2.92189	-1.59365	1.41839	-1.02355	0.147322	Enzootic	Metabolism	Metabolism of cofactors and vitamins	00130 Ubiquinone and other terpenoid-quinone biosynthesis [PATH:ko00130]	ubiX; 3-octaprenyl-4-hydroxybenzoate carboxy-lyase UbiX [EC:4.1.1.-]
sp295	1.36e-06	4.42e-05	8.96e-06	0.000180567	2.61989	2.83715	2.18607	-0.591556	0.453632	-1.24826	0.104911	Enzootic	Metabolism	Metabolism of terpenoids and polyketides	00281 Geraniol degradation [PATH:ko00281]	E1.3.99.-; [EC:1.3.99.-]
sp314	0.0016857	0.00473547	6.4e-05	0.000627194	-1.91022	-1.49846	-3.51445	-2.28662	2.03354	-1.01002	0.12709	Enzootic	Metabolism	Energy metabolism	00190 Oxidative phosphorylation [PATH:ko00190]	E1.6.99.5; NADH dehydrogenase (quinone) [EC:1.6.99.5]
sp337	1.84e-05	0.000338584	3.29e-06	0.00010181	1.03616	0.883888	2.08943	1.26747	0.889954	1.32977	0.0937501	Epizootic	Metabolism	Amino acid metabolism	00270 Cysteine and methionine metabolism [PATH:ko00270]	E2.1.1.37, DNMT, dcm; DNA (cytosine-5-)-methyltransferase [EC:2.1.1.37]
sp361	0.000895548	0.00391416	1e-05	0.000189734	-1.83581	-1.27565	-3.79953	-2.69393	2.14036	-1.14468	0.0947604	Enzootic	Metabolism	Carbohydrate metabolism	00620 Pyruvate metabolism [PATH:ko00620]	E2.3.1.54, pflD; formate C-acetyltransferase [EC:2.3.1.54]
sp370	2.2e-05	0.00034717	0.000165726	0.00138753	2.24312	2.00849	2.60843	0.572376	0.501318	1.01264	0.150502	Epizootic	Metabolism	Carbohydrate metabolism	00620 Pyruvate metabolism [PATH:ko00620]	E2.3.3.9, aceB, glcB; malate synthase [EC:2.3.3.9]
sp372	2.52e-05	0.000350321	9.43e-06	0.000188231	1.5306	1.8217	0.802313	-0.963005	0.781881	-1.1623	0.100447	Enzootic	Metabolism	Carbohydrate metabolism	00500 Starch and sucrose metabolism [PATH:ko00500]	E2.4.1.1, glgP, PYG; starch phosphorylase [EC:2.4.1.1]
sp38	9.2e-06	0.000219762	7.37e-05	0.000857146	3.29329	3.06572	3.64471	0.612319	0.569782	1.01015	0.147322	Epizootic	Environmental Information Processing	Membrane Transport	02010 ABC transporters [PATH:ko02010]	ABC.PE.P1; peptide/nickel transport system permease protein
sp398	3.45e-05	0.000486202	5.65e-05	0.000670829	2.15617	1.94455	2.6897	0.775792	0.642928	1.12801	0.128348	Epizootic	Metabolism	Amino acid metabolism	00270 Cysteine and methionine metabolism [PATH:ko00270]	E2.5.1.49, metY; O-acetylhomoserine (thiol)-lyase [EC:2.5.1.49]
sp449	0.00019159	0.001264	2.82e-06	6.81e-05	-2.2947	-1.63773	-4.80144	-3.12997	2.17364	-1.29925	0.0725448	Enzootic	Metabolism	Energy metabolism	00920 Sulfur metabolism [PATH:ko00920]	E2.7.7.4C, met3; sulfate adenylyltransferase [EC:2.7.7.4]
sp492	3.53e-07	2.08e-05	6.54e-06	0.000146691	1.39801	2.08461	0.390445	-1.42497	1.16435	-1.20326	0.100447	Enzootic	Metabolism	Lipid metabolism	00140 Steroid hormone biosynthesis [PATH:ko00140]	E3.1.6.1, aslA; arylsulfatase [EC:3.1.6.1]
sp52	1.14e-05	0.000208264	1.26e-05	0.000235145	1.87361	2.15618	1.26831	-0.856711	0.747282	-1.06606	0.112723	Enzootic	Metabolism	Amino acid metabolism	00280 Valine, leucine and isoleucine degradation [PATH:ko00280]	ACADM, acd; acyl-CoA dehydrogenase [EC:1.3.8.7]
sp538	0.000208202	0.00133558	5.66e-05	0.000603807	-1.00909	-0.613166	-1.91973	-1.36847	1.19222	-1.03268	0.125976	Enzootic	Metabolism	Amino acid metabolism	00330 Arginine and proline metabolism [PATH:ko00330]	E3.5.1.54; allophanate hydrolase [EC:3.5.1.54]
sp555	4.88e-06	6.21e-05	3.71e-08	5.56e-06	-0.647544	-0.263846	-2.41153	-2.17362	1.02539	-2.04759	0.042411	Enzootic	Metabolism	Amino acid metabolism	00330 Arginine and proline metabolism [PATH:ko00330]	E3.5.3.6, arcA; arginine deiminase [EC:3.5.3.6]
sp581	0.00372927	0.00977001	4.29e-06	0.000109842	-0.718296	-0.294126	-1.56876	-1.36318	1.13438	-1.11097	0.0981049	Enzootic	Metabolism	Amino acid metabolism	00330 Arginine and proline metabolism [PATH:ko00330]	E4.1.1.17, ODC1, speC, speF; ornithine decarboxylase [EC:4.1.1.17]
sp606	0.0026207	0.00817768	9.84e-05	0.000919362	-0.720703	-0.322122	-2.25316	-1.75639	1.5795	-1.00777	0.136161	Enzootic	Metabolism	Carbohydrate metabolism	00030 Pentose phosphate pathway [PATH:ko00030]	E4.1.2.9; phosphoketolase [EC:4.1.2.9]
sp623	2.06e-06	8.2e-05	6.38e-05	0.000792797	1.34534	0.967722	2.13449	1.2133	1.04529	1.06241	0.142698	Epizootic	Metabolism	Carbohydrate metabolism	00640 Propanoate metabolism [PATH:ko00640]	E4.2.1.79, prpD; 2-methylcitrate dehydratase [EC:4.2.1.79]
sp644	4.98e-06	0.00010124	8.64e-06	0.000142044	0.749864	0.949093	0.163191	-0.879086	0.72159	-1.21243	0.0958753	Enzootic	Cellular Processes	Cell growth and death	04113 Meiosis - yeast [PATH:ko04113]	E4.6.1.1; adenylate cyclase [EC:4.6.1.1]
sp668	0.00212977	0.00706514	1.04e-05	0.000191281	-1.56259	-0.979332	-3.12148	-2.34503	1.95151	-1.08862	0.106027	Enzootic	Metabolism	Amino acid metabolism	00310 Lysine degradation [PATH:ko00310]	E5.4.3.2, kamA; lysine 2,3-aminomutase [EC:5.4.3.2]
sp672	5.56e-05	0.00045973	1.49e-06	5.05e-05	-0.567731	-0.0816707	-3.02146	-2.9578	1.88483	-1.45489	0.0680046	Enzootic	Metabolism	Amino acid metabolism	00280 Valine, leucine and isoleucine degradation [PATH:ko00280]	E5.4.99.2A, mcmA1; methylmalonyl-CoA mutase, N-terminal domain [EC:5.4.99.2]
sp68	0.000294971	0.0015913	1.18e-06	4.24e-05	-2.02723	-1.45683	-6.37108	-4.69183	3.05837	-1.44846	0.0569199	Enzootic	Metabolism	Amino acid metabolism	00400 Phenylalanine, tyrosine and tryptophan biosynthesis [PATH:ko00400]	AROA2, aroA; 3-deoxy-7-phosphoheptulonate synthase [EC:2.5.1.54]
sp717	0.000113856	0.000588284	6.18e-07	2.48e-05	-1.68621	-1.17779	-3.24598	-2.02218	1.28647	-1.46375	0.059152	Enzootic	Metabolism	Carbohydrate metabolism	00630 Glyoxylate and dicarboxylate metabolism [PATH:ko00630]	FDH; formate dehydrogenase [EC:1.2.1.2]
sp720	1.09e-05	0.000201601	1.13e-05	0.000237138	1.37576	0.993518	1.94896	1.03848	0.895913	1.05858	0.113839	Epizootic	Metabolism	Glycan biosynthesis and metabolism	00511 Other glycan degradation [PATH:ko00511]	FUCA; alpha-L-fucosidase [EC:3.2.1.51]
sp732	0.00934514	0.0176437	0.000108718	0.000795306	-1.27323	-0.792557	-2.28685	-1.46267	1.24992	-1.03646	0.13155	Enzootic	Metabolism	Carbohydrate metabolism	00051 Fructose and mannose metabolism [PATH:ko00051]	GMPP; mannose-1-phosphate guanylyltransferase [EC:2.7.7.13]
sp739	2.8e-06	8.47e-05	3.04e-05	0.000420761	0.900693	0.403038	1.4981	1.07941	0.855145	1.11846	0.118304	Epizootic	Cellular Processes	Transport and catabolism	04142 Lysosome [PATH:ko04142]	HEXA_B; hexosaminidase [EC:3.2.1.52]
sp876	0.00501762	0.00900374	0.000158081	0.00128152	-0.298983	0.204684	-1.25971	-1.44029	1.0031	-1.19517	0.149554	Enzootic	Environmental Information Processing	Membrane transport	02060 Phosphotransferase system (PTS) [PATH:ko02060]	PTS-EI.PTSP, ptsP; phosphotransferase system, enzyme I, PtsP [EC:2.7.3.9]
sp997	0.000316848	0.00136703	9.37e-06	0.000136697	-1.86773	-1.35744	-3.48687	-2.02786	1.50049	-1.25919	0.0825894	Enzootic	Human Diseases	Infectious diseases	05111 Vibrio cholerae pathogenic cycle [PATH:ko05111]	SIG2, rpoS; RNA polymerase nonessential primary-like sigma factor

## Sheet: SI DATA7_metab_W-test_FC
M.Z	M.Z_corr	Intensity	RT. (min)	colMeans.enzootic.	colMeans.epizootic	log2FoldChange	Association	Stat	RawpValue	AdjpValue	Empirical.formula..peak.	Ion.form	Theoretical.mass..neutral...Da.	Theoretical.mass..Da.	Mass.error..ppm.	KEGG_COMPOUND__26_09_2016
245.104	245.103	1.20039e+08	6.5	1.27331e+08	2.14913e+06	5.88869	Enzootic	587	6.89093e-13	2.77567e-10	C9H14O4	[M_H]-	186.089	245.103	-0.14	['cis-2-Carboxycyclohexyl-acetic acid']
117.056	117.056	5.91853e+07	3.22	6.24525e+07	6.58532e+06	3.24544	Enzootic	566	1.51187e-09	4.83318e-08	C3H6O	[M_H]-	58.0419	117.056	-0.33	['(2R)-1,2-Epoxypropane', '(S)-1,2-Epoxypropane', '1,2-Epoxypropane', 'Acetone', 'Allyl alcohol', 'Propanal']
117.056	117.056	5.91853e+07	3.22	6.24525e+07	6.58532e+06	3.24544	Enzootic	566	1.51187e-09	4.83318e-08	C5H10O3	[M-H]-	118.063	117.056	-0.33	['3-Hydroxyisovalerate', '5-Hydroxypentanoate']
261.979	261.978	1.68258e+07	3.21	1.82255e+07	2.13731e+06	3.09209	Enzootic	557	1.10606e-08	2.53138e-07	0		NA	NA	NA	0
303.99	303.989	1.10191e+07	4.84	1.28561e+07	1.63309e+06	2.97678	Enzootic	550	4.2107e-08	8.39639e-07	0		NA	NA	NA	0
335.052	335.05	5.04133e+07	1.39	7.55849e+07	1.02179e+07	2.887	Enzootic	435	0.00681719	0.0192025	C17H14O5	[M(37Cl)]-	298.084	335.051	-1.51	['Afrormosin', 'Apigenin 7,4-dimethyl ether', 'Coumafuryl', 'R1128A', 'Sayanedine']
259.156	259.155	39690782	10.3	4.25652e+07	6.64032e+06	2.68035	Enzootic	567	1.18214e-09	4.17689e-08	0		NA	NA	NA	0
315.183	315.181	4.41406e+07	9.93	4.62118e+07	7.30121e+06	2.66205	Enzootic	560	5.92517e-09	1.52991e-07	0		NA	NA	NA	0
257.141	257.14	168486545	9.54	1.85929e+08	2.94345e+07	2.65917	Enzootic	516	6.06234e-06	5.42647e-05	0		NA	NA	NA	0
214.154	214.153	2.85411e+07	10.58	2.9077e+07	4.69766e+06	2.62987	Enzootic	570	5.45417e-10	2.28848e-08	0		NA	NA	NA	0
445.211	445.209	1.04615e+07	9.96	1.69331e+07	2.80968e+06	2.59136	Enzootic	574	1.7503e-10	9.27657e-09	0		NA	NA	NA	0
213.151	213.15	2.30104e+08	10.58	2.34543e+08	4.04871e+07	2.53432	Enzootic	570	5.45417e-10	2.28848e-08	C10H18O	[M_H]-	154.136	213.15	1.27	['()-Borneol', '()-Isomenthone', '()-Linalool', '()-Menthone', '()-Thujan-3-ol', '()-trans-Piperitenol', '()-trans-Pulegol', '(-)-Borneol', '(-)-Isomenthone', '(-)-Linalool', '(-)-Menthone', '(-)-alpha-Terpineol', '(-)-endo-Fenchol', '(1R,2R,4R)-Dihydrocarveol', '(1R,2R,4S)-Iso-dihydrocarveol', '(1R,2S,4R)-Neo-dihydrocarveol', '(1R,2S,4S)- Neoiso-dihydrocarveol', '(1S,2R,4R)-Neoiso-dihydrocarveol…
213.151	213.15	2.30104e+08	10.58	2.34543e+08	4.04871e+07	2.53432	Enzootic	570	5.45417e-10	2.28848e-08	C12H22O3	[M-H]-	214.157	213.15	1.27	['3-Oxododecanoic acid']
118.06	118.059	840320	4.47	3.22859e+06	569076	2.50421	Enzootic	548	6.0083e-08	1.13091e-06	0		NA	NA	NA	0
118.06	118.059	840320	4.47	3.22859e+06	569076	2.50421	Enzootic	548	6.0083e-08	1.13091e-06	0		NA	NA	NA	0
118.06	118.059	2.99872e+06	4.47	3.22859e+06	569076	2.50421	Enzootic	548	6.0083e-08	1.13091e-06	0		NA	NA	NA	0
118.06	118.059	2.99872e+06	4.47	3.22859e+06	569076	2.50421	Enzootic	548	6.0083e-08	1.13091e-06	0		NA	NA	NA	0
165.056	165.056	8.32976e+06	10.55	8.95998e+06	1.63521e+06	2.45402	Enzootic	528	1.30516e-06	1.47673e-05	C9H10O3	[M-H]-	166.063	165.056	-0.23	['3-(2-Hydroxyphenyl)propanoate', '3-(3-Hydroxyphenyl)propanoic acid', '3-Ethoxybenzoate', '3-Methoxy-4-hydroxyphenylacetaldehyde', '4-Hydroxyhydratropate', 'Apocynin', 'Caffeyl alcohol', 'Paeonol', 'Phenyllactate', 'Phloretate', 'Tropate', 'Veratraldehyde']
165.056	165.056	8.32976e+06	10.55	8.95998e+06	1.63521e+06	2.45402	Enzootic	528	1.30516e-06	1.47673e-05	C7H6O	[M_H]-	106.042	165.056	-0.23	['Aromatic aldehyde', 'Benzaldehyde']
271.156	271.155	4.81975e+07	10.02	5.10047e+07	9.66134e+06	2.40034	Enzootic	544	1.18695e-07	1.95943e-06	C12H20O3	[M_H]-	212.141	271.155	0.37	['12-Oxo-9(Z)-dodecenoic acid', 'Cucurbic acid', 'Putaminoxin', 'Traumatin']
329.199	329.197	1.78319e+07	10.2	1.98666e+07	3.77635e+06	2.39528	Enzootic	534	5.60376e-07	7.14302e-06	C15H26O4	[M_H]-	270.183	329.197	0.17	['(10S)-Juvenile hormone III acid diol']
213.078	213.077	46384202	6.83	5.24893e+07	1.00565e+07	2.38389	Enzootic	450	0.00255294	0.00849856	C8H10O3	[M_H]-	154.063	213.077	0.48	['2,6-Dimethoxyphenol', 'Vanillyl alcohol']
285.172	285.171	3.53982e+07	10.43	3.88504e+07	7.47086e+06	2.37858	Enzootic	563	3.05716e-09	8.92337e-08	0		NA	NA	NA	0
117.056	117.056	2.1446e+07	4.44	2.44394e+07	4.71987e+06	2.37239	Enzootic	554	1.9992e-08	4.2383e-07	C3H6O	[M_H]-	58.0419	117.056	-0.42	['(2R)-1,2-Epoxypropane', '(S)-1,2-Epoxypropane', '1,2-Epoxypropane', 'Acetone', 'Allyl alcohol', 'Propanal']
117.056	117.056	2.1446e+07	4.44	2.44394e+07	4.71987e+06	2.37239	Enzootic	554	1.9992e-08	4.2383e-07	C5H10O3	[M-H]-	118.063	117.056	-0.42	['3-Hydroxyisovalerate', '5-Hydroxypentanoate']
345.157	345.156	1.54488e+07	9.41	2.51289e+07	4.88484e+06	2.36296	Enzootic	561	4.77266e-09	1.31673e-07	C20H24N2O	[M(37Cl)]-	308.189	345.155	1.29	['Affinisine', 'Borrecapine', 'Tetraphyllicine']
261.979	261.978	5.90927e+06	4.5	9.3885e+06	1.84492e+06	2.34734	Enzootic	558	9.01816e-09	2.18826e-07	0		NA	NA	NA	0
373.189	373.187	2.1178e+07	9.63	2.56468e+07	5.26246e+06	2.28497	Enzootic	530	9.90885e-07	1.16026e-05	0		NA	NA	NA	0
271.156	271.155	3.72196e+07	9.32	4.64554e+07	9.72033e+06	2.25677	Enzootic	556	1.35203e-08	3.05955e-07	C12H20O3	[M_H]-	212.141	271.155	0.34	['12-Oxo-9(Z)-dodecenoic acid', 'Cucurbic acid', 'Putaminoxin', 'Traumatin']
247.964	247.962	5.9349e+06	1.99	6.53762e+06	1.38879e+06	2.23494	Enzootic	571	4.15179e-10	1.90039e-08	0		NA	NA	NA	0
313.167	313.166	3.74533e+07	9.55	4.4203e+07	9.6671e+06	2.19299	Enzootic	533	6.47791e-07	7.95519e-06	0		NA	NA	NA	0
255.162	255.16	2.62973e+07	9.91	4.3423e+07	9.62177e+06	2.17408	Enzootic	545	1.00473e-07	1.74442e-06	C12H20O2	[M_H]-	196.146	255.16	0.77	['(1S,2R,4S)-(-)-Bornyl acetate', 'Allyl cyclohexylpropionate', 'Bornyl acetate', 'Ethyl(E,Z)-decadienoate', 'Geranyl acetate', 'Linalyl acetate', 'alpha-Terpinyl acetate', 'beta-Terpinyl acetate', 'gamma-Terpinyl acetate']
255.162	255.16	2.62973e+07	9.91	4.3423e+07	9.62177e+06	2.17408	Enzootic	545	1.00473e-07	1.74442e-06	C12H20O2	[M_H]-	196.146	255.16	0.77	['(1S,2R,4S)-(-)-Bornyl acetate', 'Allyl cyclohexylpropionate', 'Bornyl acetate', 'Ethyl(E,Z)-decadienoate', 'Geranyl acetate', 'Linalyl acetate', 'alpha-Terpinyl acetate', 'beta-Terpinyl acetate', 'gamma-Terpinyl acetate']
255.162	255.16	2.92847e+07	9.91	4.3423e+07	9.62177e+06	2.17408	Enzootic	545	1.00473e-07	1.74442e-06	C12H20O2	[M_H]-	196.146	255.16	0.77	['(1S,2R,4S)-(-)-Bornyl acetate', 'Allyl cyclohexylpropionate', 'Bornyl acetate', 'Ethyl(E,Z)-decadienoate', 'Geranyl acetate', 'Linalyl acetate', 'alpha-Terpinyl acetate', 'beta-Terpinyl acetate', 'gamma-Terpinyl acetate']
255.162	255.16	2.92847e+07	9.91	4.3423e+07	9.62177e+06	2.17408	Enzootic	545	1.00473e-07	1.74442e-06	C12H20O2	[M_H]-	196.146	255.16	0.77	['(1S,2R,4S)-(-)-Bornyl acetate', 'Allyl cyclohexylpropionate', 'Bornyl acetate', 'Ethyl(E,Z)-decadienoate', 'Geranyl acetate', 'Linalyl acetate', 'alpha-Terpinyl acetate', 'beta-Terpinyl acetate', 'gamma-Terpinyl acetate']
229.146	229.145	1.07895e+08	9.68	1.12267e+08	2.53384e+07	2.14753	Enzootic	580	2.30846e-11	3.57634e-09	C12H22O4	[M-H]-	230.152	229.145	1.03	['Dibutyl succinate', 'Diisopropyl adipate', 'Dodecanedioic acid']
229.146	229.145	1.07895e+08	9.68	1.12267e+08	2.53384e+07	2.14753	Enzootic	580	2.30846e-11	3.57634e-09	C10H18O2	[M_H]-	170.131	229.145	1.03	['()-Neomatatabiol', '(1R,2R,4S)-Limonene-1,2-diol', '(4R,7S)-7-Isopropyl-4-methyloxepan-2-one', '(6E)-8-Hydroxygeraniol', '(E)-3,7-Dimethylocta-1,6-diene-3,8-diol', '(S)-3-Acetyloctanal', '2-exo-Hydroxy-1,8-cineole', '6-endo-Hydroxycineole', '7-Isopropyl-4-methyloxepan-2-one', '8-Methyl-6-nonenoic acid', 'Citronellate', 'Limonene-1,2-diol', 'p-Menth-8-ene-1,2-diol']
133.051	133.051	6.57588e+06	1.4	6.86057e+06	1.54931e+06	2.14671	Enzootic	462	0.00106714	0.00414106	C5H10O4	[M-H]-	134.058	133.051	0.5	['(R)-2,3-Dihydroxy-3-methylbutanoate', '1-Deoxy-D-xylulose', '2,3-Dihydroxy-3-methylbutanoate', '2-Deoxy-L-arabinose', '2-Deoxy-alpha-D-ribopyranose', 'Deoxyribose']
133.051	133.051	6.57588e+06	1.4	6.86057e+06	1.54931e+06	2.14671	Enzootic	462	0.00106714	0.00414106	C3H6O2	[M_H]-	74.0368	133.051	0.5	['(R)-Lactaldehyde', '(S)-Lactaldehyde', '3-Hydroxypropanal', 'Glycidol', 'Hydroxyacetone', 'Lactaldehyde', 'Methyl acetate', 'Propanoate']
316.215	316.213	3.38556e+06	9.74	4.8093e+06	1.10721e+06	2.1189	Enzootic	416	0.0202756	0.0473175	0		NA	NA	NA	0
206.033	206.032	1.42617e+07	3.04	1.6875e+07	3.90363e+06	2.112	Enzootic	496	5.45194e-05	0.000332734	0		NA	NA	NA	0
434.214	434.212	2.44893e+06	8.61	3.50869e+06	822833	2.09226	Enzootic	577	6.71866e-11	5.88321e-09	0		NA	NA	NA	0
103.041	103.04	1.31082e+07	2.06	1.3309e+07	3.14389e+06	2.08178	Enzootic	549	5.03627e-08	9.75293e-07	C4H8O3	[M-H]-	104.047	103.04	2.93	['(R)-3-Hydroxybutanoate', '(S)-3-Hydroxybutanoate', '(S)-3-Hydroxyisobutyrate', '2-Hydroxybutanoic acid', '3-Hydroxy-2-methylpropanoate', '4-Hydroxyacid', '4-Hydroxybutanoic acid', 'Methyl methoxyacetate']
103.041	103.04	1.31082e+07	2.06	1.3309e+07	3.14389e+06	2.08178	Enzootic	549	5.03627e-08	9.75293e-07	C2H4O	[M_H]-	44.0262	103.04	2.93	['Acetaldehyde', 'Ethylene oxide']
385.189	385.187	2.5281e+07	9.49	2.81715e+07	6.68472e+06	2.0753	Enzootic	508	1.53195e-05	0.000113016	C15H32N4O5	[M2H]-	348.237	385.186	2.58	['1-epi-Fortimicin B', 'Fortimicin B', 'Fortimicin KH', 'Fortimicin KR']
201.114	201.113	2.19026e+08	9.97	2.20048e+08	5.37648e+07	2.03308	Enzootic	555	1.64666e-08	3.60475e-07	C11H18NO	[M2H]-	180.139	201.114	-0.44	['Candicine']
201.114	201.113	2.19026e+08	9.97	2.20048e+08	5.37648e+07	2.03308	Enzootic	555	1.64666e-08	3.60475e-07	C8H14O2	[M_H]-	142.099	201.113	0.93	['(Z)-3-Hexen-1-ol acetate', '2-n-Propyl-2-pentenoic acid', '2-n-Propyl-3-pentenoic acid', '2-n-Propyl-4-pentenoic acid', 'Allyl isovalerate', 'Cycloheptanecarboxylic acid', 'Cyclohexyl acetate']
201.114	201.113	2.19026e+08	9.97	2.20048e+08	5.37648e+07	2.03308	Enzootic	555	1.64666e-08	3.60475e-07	C10H18O4	[M-H]-	202.121	201.113	0.93	['Diethyl adipate', 'Dimethyl suberate', 'Sebacic acid']
241.146	241.145	6.42924e+07	10.08	6.7946e+07	1.6747e+07	2.02049	Enzootic	576	9.37166e-11	6.7409e-09	C11H18O2	[M_H]-	182.131	241.145	0.36	['Decahydro-2-naphthoic acid', 'Geranyl formate']
357.103	357.102	1.51971e+07	9.58	2.61e+07	6.43737e+06	2.0195	Enzootic	568	9.19595e-10	3.6315e-08	0		NA	NA	NA	0
385.262	385.26	4.69247e+06	11.12	4.93884e+06	1.23519e+06	1.99944	Enzootic	485	0.000156369	0.000820125	C21H38O6	[M-H]-	386.267	385.26	1.5	['6-Deoxyerythronolide B']
163.077	163.077	5.25337e+06	10.3	5.53961e+06	1.39376e+06	1.9908	Enzootic	546	8.48563e-08	1.51239e-06	C8H8	[M_H]-	104.063	163.076	0.35	['Styrene']
163.077	163.077	5.25337e+06	10.3	5.53961e+06	1.39376e+06	1.9908	Enzootic	546	8.48563e-08	1.51239e-06	C10H12O2	[M-H]-	164.084	163.076	0.35	['(2E,4E,6E)-2,6-Dimethylocta-2,4,6-trienedial', 'Dihydrosafrole', 'Eugenol', 'Evodone', 'Isoeugenol', 'Phenethyl acetate', 'beta-Thujaplicin', 'gamma-Thujaplicin', 'p-Cumate']
427.236	427.234	9.04377e+06	10.76	1.15958e+07	2.95543e+06	1.97217	Enzootic	535	4.83913e-07	6.36995e-06	C20H32O6	[M_H]-	368.22	427.234	0.06	['11-Dehydro-thromboxane B2', '6-Keto-prostaglandin E1', 'Cinncassiol D2', 'Cinncassiol D3', 'Platenolide A', 'Prostaglandin G2']
202.117	202.117	2.26136e+07	9.97	2.31297e+07	5.96285e+06	1.95567	Enzootic	539	2.64298e-07	3.94294e-06	0		NA	NA	NA	0
425.22	425.218	7.61016e+06	9.99	9.87683e+06	2.5499e+06	1.95361	Enzootic	510	1.22298e-05	9.40109e-05	C20H30O6	[M_H]-	366.204	425.218	0.2	['20-COOH-Leukotriene B4', 'Bis(2-butoxyethyl)phthalate', 'Chaparrolide']
206.112	206.111	618647	8.09	1.23314e+06	318432	1.95328	Enzootic	580	2.30846e-11	3.57634e-09	0		NA	NA	NA	0
428.24	428.238	1.83635e+06	10.76	2.35654e+06	612307	1.94434	Enzootic	526	1.70887e-06	1.84046e-05	0		NA	NA	NA	0
299.151	299.15	4.95446e+07	9.55	6.21789e+07	1.63448e+07	1.92759	Enzootic	585	2.41183e-12	6.07177e-10	0		NA	NA	NA	0
185.044	185.043	5.3669e+06	3.21	5.80661e+06	1.52783e+06	1.92621	Enzootic	511	1.09099e-05	8.71923e-05	C6H12O5	[M2H]-	164.068	185.043	0.25	['()-Quercitol', '(-)-Viburnitol', '1,5-Anhydro-D-glucitol', '1,5-Anhydro-D-mannitol', '2-Deoxy-D-galactose', '2-Deoxy-D-glucose', '6-Deoxy-D-galactose', '6-Deoxy-D-glucose', '6-Deoxy-D-talose', '6-Deoxy-L-altrose', '6-Deoxy-L-galactose', 'D-Rhamnose', 'L-Fuculose', 'L-Rhamnofuranose', 'L-Rhamnose', 'L-Rhamnulose', 'Quinovose', 'alpha-L-Fucopyranose', 'alpha-L-Rhamnose', 'beta-D-Fucose', 'beta-L-…
243.161	243.16	4.17638e+07	9.9	4.43131e+07	1.17031e+07	1.92085	Enzootic	574	1.7503e-10	9.27657e-09	C11H20O2	[M_H]-	184.146	243.16	-0.55	['11-Undecanolactone', '2-Ethylhexyl acrylate', 'Citronellyl formate', 'Undecylenic acid', 'gamma-Undecalactone']
243.161	243.16	3.00423e+07	11.33	5.06474e+07	1.33963e+07	1.91865	Enzootic	523	2.53312e-06	2.56367e-05	C11H20O2	[M_H]-	184.146	243.16	-0.26	['11-Undecanolactone', '2-Ethylhexyl acrylate', 'Citronellyl formate', 'Undecylenic acid', 'gamma-Undecalactone']
303.147	303.145	1.27667e+07	9.65	1.43449e+07	3.85992e+06	1.89389	Enzootic	512	9.72194e-06	7.89516e-05	C18H22N2	[M(37Cl)]-	266.178	303.145	1.75	['Cyclizine', 'Desipramine']
395.174	395.172	8.83843e+06	9.29	1.1139e+07	2.99778e+06	1.89365	Enzootic	536	4.17161e-07	5.63867e-06	0		NA	NA	NA	0
244.165	244.164	6.6924e+06	11.07	8.05106e+06	2.21135e+06	1.86425	Enzootic	520	3.70986e-06	3.57496e-05	0		NA	NA	NA	0
297.136	297.135	4.49337e+07	9.16	5.55312e+07	1.52759e+07	1.86204	Enzootic	544	1.18695e-07	1.95943e-06	C15H22O6	[M-H]-	298.142	297.134	0.76	['Neoilludin A', 'Sesamex']
297.136	297.135	4.49337e+07	9.16	5.55312e+07	1.52759e+07	1.86204	Enzootic	544	1.18695e-07	1.95943e-06	C13H18O4	[M_H]-	238.121	297.134	0.76	['3-[(3aS,4S,7aS)-7a-Methyl-1,5-dioxo-octahydro-1H-inden-4-yl]propanoate']
441.18	441.177	7.029e+06	9.07	1.04284e+07	2.87074e+06	1.86102	Enzootic	515	6.83377e-06	5.9581e-05	C21H30O10	[M-H]-	442.184	441.177	1.62	['Lusitanicoside']
216.133	216.132	1.09922e+07	10.38	1.48045e+07	4.10232e+06	1.85152	Enzootic	549	5.03627e-08	9.75293e-07	0		NA	NA	NA	0
188.987	188.986	8.03191e+06	2.93	1.0908e+07	3.10553e+06	1.81248	Enzootic	418	0.0182148	0.0432601	C6H6O5S	[M-H]-	189.994	188.986	0	['3-Sulfocatechol', '4-Sulfocatechol']
455.195	455.193	8.1803e+06	9.3	1.13983e+07	3.24531e+06	1.81239	Enzootic	567	1.18214e-09	4.17689e-08	0		NA	NA	NA	0
139.113	139.113	9.44375e+06	9.97	9.39009e+06	2.68167e+06	1.80801	Enzootic	546	8.48563e-08	1.51239e-06	0		NA	NA	NA	0
403.2	403.198	2.13983e+07	10.24	2.86042e+07	8.22162e+06	1.79873	Enzootic	469	0.000617027	0.00262171	C23H30N2O2	[M(37Cl)]-	366.231	403.197	1.94	['Fumigaclavine C']
259.963	259.962	2.30159e+06	1.99	2.81033e+06	812385	1.7905	Enzootic	515	6.83377e-06	5.9581e-05	0		NA	NA	NA	0
157.124	157.123	2.99568e+06	9.91	3.02481e+06	875718	1.78831	Enzootic	519	4.20219e-06	3.9001e-05	C9H18O2	[M-H]-	158.131	157.123	0.1	['Nonanoic acid']
285.136	285.134	5.00981e+07	9.35	5.98987e+07	1.7403e+07	1.78319	Enzootic	560	5.92517e-09	1.52991e-07	C12H18O4	[M_H]-	226.121	285.134	-0.22	['Butopyronoxyl']
230.149	230.148	1.24529e+07	9.68	1.30637e+07	3.92518e+06	1.73473	Enzootic	566	1.51187e-09	4.83318e-08	0		NA	NA	NA	0
131.036	131.035	4.52658e+06	1.43	5.01877e+06	1.51699e+06	1.72612	Enzootic	481	0.000224115	0.00109555	C5H8O4	[M-H]-	132.042	131.035	0.35	['(S)-2-Acetolactate', '(S)-4,5-Dihydroxypentane-2,3-dione', '2-(Hydroxymethyl)-4-oxobutanoate', '2-Acetolactate', '3-Hydroxy-3-methyl-2-oxobutanoic acid', '4-Hydroxy-2-oxopentanoate', 'Deoxyribonolactone', 'Glutarate']
131.036	131.035	4.52658e+06	1.43	5.01877e+06	1.51699e+06	1.72612	Enzootic	481	0.000224115	0.00109555	C3H4O2	[M_H]-	72.0211	131.035	0.35	['Acrylic acid', 'Glycidaldehyde', 'Malonaldehyde', 'Methylglyoxal', 'Propiolactone']
384.177	384.175	2.83609e+06	9.28	4.24898e+06	1.28818e+06	1.72178	Enzootic	512	9.72194e-06	7.89516e-05	0		NA	NA	NA	0
203.003	203.002	1.68447e+07	2.82	2.28626e+07	6.94885e+06	1.71814	Enzootic	450	0.00255294	0.00849856	0		NA	NA	NA	0
185.083	185.082	5.78691e+07	7.71	5.62412e+07	1.71259e+07	1.71544	Enzootic	446	0.00335492	0.0104757	C7H10O2	[M_H]-	126.068	185.082	0.52	['1-Cyclohexenecarboxylic acid', 'Toluene-cis-dihydrodiol']
185.083	185.082	5.78691e+07	7.71	5.62412e+07	1.71259e+07	1.71544	Enzootic	446	0.00335492	0.0104757	C9H14O4	[M-H]-	186.089	185.082	0.52	['cis-2-Carboxycyclohexyl-acetic acid']
159.031	159.03	3.2574e+06	1.34	3.52431e+06	1.07705e+06	1.71026	Enzootic	538	3.08311e-07	4.40382e-06	C6H8O5	[M-H]-	160.037	159.03	0.01	['2,4-Diketo-3-deoxy-L-fuconate', '2-Formylglutarate', '2-Oxoadipate', '3-Oxoadipate', '3D-3,5/4-Trihydroxycyclohexane-1,2-dione', 'D-2,3-Diketo 4-deoxy-epi-inositol']
159.031	159.03	3.2574e+06	1.34	3.52431e+06	1.07705e+06	1.71026	Enzootic	538	3.08311e-07	4.40382e-06	C4H4O3	[M_H]-	100.016	159.03	0.01	['Succinic anhydride']
333.193	333.192	1.38088e+07	9.44	1.48799e+07	4.57342e+06	1.70202	Enzootic	506	1.91111e-05	0.000136006	0		NA	NA	NA	0
439.2	439.198	6.77628e+06	9.59	1.04455e+07	3.2212e+06	1.69722	Enzootic	528	1.30516e-06	1.47673e-05	C20H28O7	[M_H]-	380.184	439.197	1.07	['Chaparrin', 'Cinncassiol C1']
439.2	439.198	6.77628e+06	9.59	1.04455e+07	3.2212e+06	1.69722	Enzootic	528	1.30516e-06	1.47673e-05	C22H32O9	[M-H]-	440.205	439.197	1.07	['10-Deacetyl-2-debenzoylbaccatin III']
269.177	269.176	3.27711e+07	10.66	3.44197e+07	1.06323e+07	1.69478	Enzootic	542	1.64532e-07	2.62989e-06	C15H26O4	[M-H]-	270.183	269.176	-0.76	['(10S)-Juvenile hormone III acid diol']
273.172	273.171	2.87006e+07	10.5	4.0281e+07	1.25112e+07	1.68688	Enzootic	554	1.9992e-08	4.2383e-07	C12H22O3	[M_H]-	214.157	273.171	-0.1	['3-Oxododecanoic acid']
461.205	461.203	4.87898e+06	8.78	7.38902e+06	2.3045e+06	1.68093	Enzootic	525	1.95116e-06	2.03608e-05	C21H34O11	[M-H]-	462.21	461.203	0.55	['Patrinoside', 'Valerosidatum']
461.205	461.203	4.87898e+06	8.78	7.38902e+06	2.3045e+06	1.68093	Enzootic	525	1.95116e-06	2.03608e-05	C23H37O5P	[M(37Cl)]-	424.238	461.204	-2.66	['3beta-Hydroxy-16-phosphonopregn-5-en-20-one monoethyl ester']
515.125	515.123	1.78115e+07	10.83	2.24327e+07	7.04107e+06	1.67174	Enzootic	523	2.53312e-06	2.56367e-05	0		NA	NA	NA	0
247.029	247.028	7.72264e+06	5.92	1.21679e+07	3.82776e+06	1.66851	Enzootic	438	0.00565217	0.0162854	C13H10N2O	[M2H]-	210.079	247.028	0.53	['2-Aminoacridone']
247.029	247.028	7.72264e+06	5.92	1.21679e+07	3.82776e+06	1.66851	Enzootic	438	0.00565217	0.0162854	C12H8N2O2	[M]-	212.059	247.028	0.28	['2-Aminophenoxazin-3-one']
247.029	247.028	7.72264e+06	5.92	1.21679e+07	3.82776e+06	1.66851	Enzootic	438	0.00565217	0.0162854	C7H8O4S	[M_H]-	188.014	247.028	-0.55	['4-Sulfobenzyl alcohol']
215.13	215.129	1.24622e+08	10.41	1.29734e+08	4.12928e+07	1.6516	Enzootic	536	4.17161e-07	5.63867e-06	C9H16O2	[M_H]-	156.115	215.129	-0.02	['Chalcogran', 'Nonane-4,6-dione', 'gamma-Nonalactone']
399.278	399.276	1.90733e+06	11.4	2.31734e+06	739415	1.64801	Enzootic	453	0.00206832	0.00714511	0		NA	NA	NA	0
617.321	617.318	2.347e+06	8.88	3.50043e+06	1.12096e+06	1.6428	Enzootic	461	0.00115121	0.00440788	C35H46N4O4S	[M-H]-	618.324	617.317	1.89	['BILA 2185BS']
270.144	270.143	5.25573e+06	9.41	6.62885e+06	2.12432e+06	1.64176	Enzootic	538	3.08311e-07	4.40382e-06	0		NA	NA	NA	0
317.969	317.968	7436285	5.54	1.00372e+07	3.22454e+06	1.6382	Enzootic	558	9.01816e-09	2.18826e-07	0		NA	NA	NA	0
163.077	163.076	3.1218e+06	9.38	4.02748e+06	1.30092e+06	1.63035	Enzootic	502	2.93923e-05	0.000196665	C10H12O2	[M-H]-	164.084	163.076	-0.02	['(2E,4E,6E)-2,6-Dimethylocta-2,4,6-trienedial', 'Dihydrosafrole', 'Eugenol', 'Evodone', 'Isoeugenol', 'Phenethyl acetate', 'beta-Thujaplicin', 'gamma-Thujaplicin', 'p-Cumate']
163.077	163.076	3.1218e+06	9.38	4.02748e+06	1.30092e+06	1.63035	Enzootic	502	2.93923e-05	0.000196665	C8H8	[M_H]-	104.063	163.076	-0.02	['Styrene']
200.987	200.986	7484920	1.39	9.72614e+06	3.14293e+06	1.62976	Enzootic	529	1.13807e-06	1.30976e-05	C7H6O5S	[M-H]-	201.994	200.986	0.4	['4-Sulfobenzoate']
341.199	341.197	2.47336e+07	10.18	2.74028e+07	8.89852e+06	1.62269	Enzootic	458	0.00144025	0.00528355	C16H26O4	[M_H]-	282.183	341.197	1.34	['12-trans-Hydroxy juvenile hormone III']
295.156	295.155	1.03093e+07	9.69	1.19442e+07	3.9604e+06	1.59259	Enzootic	545	1.00473e-07	1.74442e-06	C14H20O3	[M_H]-	236.141	295.155	-0.37	['4-Heptyloxybenzoic acid', 'Heptyl p-hydroxybenzoate']
295.156	295.155	1.03093e+07	9.69	1.19442e+07	3.9604e+06	1.59259	Enzootic	545	1.00473e-07	1.74442e-06	C16H24O5	[M-H]-	296.162	295.155	-0.37	['Graphinone']
229.109	229.108	5.68182e+07	8.35	7.18544e+07	2.38375e+07	1.59184	Enzootic	473	0.000444985	0.00197836	C9H14O3	[M_H]-	170.094	229.108	-0.95	['Furfural diethyl acetal']
385.225	385.224	9.20187e+06	10.76	1.1874e+07	3.94133e+06	1.59105	Enzootic	468	0.000668495	0.00278171	C20H34O7	[M-H]-	386.23	385.223	0.96	['Oleandolide']
385.225	385.224	9.20187e+06	10.76	1.1874e+07	3.94133e+06	1.59105	Enzootic	468	0.000668495	0.00278171	C18H30O5	[M_H]-	326.209	385.223	0.96	['2,3-Dinor-8-iso prostaglandin F2alpha']
380.097	380.095	6.37946e+06	6.95	9.99013e+06	3.33984e+06	1.58072	Enzootic	478	0.000291356	0.00136781	0		NA	NA	NA	0
383.21	383.208	8.80731e+06	10.49	1.05867e+07	3.54679e+06	1.57767	Enzootic	495	6.02462e-05	0.000362196	0		NA	NA	NA	0
381.158	381.156	8.67198e+06	8.95	1.20143e+07	4.04285e+06	1.57131	Enzootic	468	0.000668495	0.00278171	C23H24N2O	[M(37Cl)]-	344.189	381.155	2.06	['()TAN-67', '(-)TAN-67']
381.158	381.156	8.67198e+06	8.95	1.20143e+07	4.04285e+06	1.57131	Enzootic	468	0.000668495	0.00278171	C17H22O6	[M_H]-	322.142	381.155	1.59	['Tetraneurin A', 'epi-Tulipinolide diepoxide']
287.188	287.187	1.9707e+07	10.7	2.14153e+07	7.2594e+06	1.56072	Enzootic	497	4.92944e-05	0.000305474	0		NA	NA	NA	0
239.167	239.166	3.58974e+06	9.66	5.15765e+06	1.75318e+06	1.55674	Enzootic	550	4.2107e-08	8.39639e-07	C12H20O	[M_H]-	180.151	239.165	1.13	['(3Z,6Z,9Z)-3,6,9-Dodecatrien-1-ol']
593.154	593.151	2.31775e+06	8.03	3.62328e+06	1.2365e+06	1.55104	Enzootic	498	4.45313e-05	0.000278528	C27H30O15	[M-H]-	594.158	593.151	-0.13	["Isoorientin 2'-O-rhamnoside", "Isovitexin 2'-O-beta-D-glucoside", 'Multiflorin B', 'Paniculatin', 'Saponarin', 'Scolymoside', 'Vicenin-2', "Vitexin 2'-O-beta-D-glucoside"]
157.051	157.051	5.62575e+06	5.13	8.77987e+06	3.00338e+06	1.54761	Enzootic	512	9.72194e-06	7.89516e-05	C5H14NO2	[M2H]-	120.102	157.051	-2.74	['Betaine aldehyde hydrate']
157.051	157.051	5.62575e+06	5.13	8.77987e+06	3.00338e+06	1.54761	Enzootic	512	9.72194e-06	7.89516e-05	C5H6O2	[M_H]-	98.0368	157.051	-0.02	['Furfuryl alcohol', 'Tulipalin A']
157.051	157.051	5.62575e+06	5.13	8.77987e+06	3.00338e+06	1.54761	Enzootic	512	9.72194e-06	7.89516e-05	C7H10O4	[M-H]-	158.058	157.051	-0.02	['(1S,4S)-4-Hydroxy-3-oxocyclohexane-1-carboxylate', '2-Isopropylmaleate', '5-D-(5/6)-5-C-(Hydroxymethyl)-2,6-dihydroxycyclohex-2-en-1-one', 'Dimethyl citraconate']
413.147	413.145	6.02981e+06	8.58	7.76285e+06	2.67624e+06	1.53638	Enzootic	507	1.71192e-05	0.000124022	C17H22O8	[M_H]-	354.131	413.145	-0.13	['Fusarenone X']
381.194	381.192	7.57956e+06	9.82	9.91359e+06	3.44e+06	1.527	Enzootic	513	8.65383e-06	7.32303e-05	C18H26O5	[M_H]-	322.178	381.192	0.11	['alpha-Zearalanol', 'beta-Zearalanol']
381.194	381.192	7.57956e+06	9.82	9.91359e+06	3.44e+06	1.527	Enzootic	513	8.65383e-06	7.32303e-05	C20H30O7	[M-H]-	382.199	381.192	0.11	['Cinncassiol A', 'Cinncassiol C3']
355.214	355.213	9.73025e+06	10.38	1.48511e+07	5.19204e+06	1.51619	Enzootic	499	4.01927e-05	0.000256978	C17H28O4	[M_H]-	296.199	355.213	0.07	['10-Deoxymethynolide']
357.23	357.229	1.39284e+07	10.93	1.66244e+07	5.86052e+06	1.5042	Enzootic	464	0.000915315	0.00365039	C17H30O4	[M_H]-	298.214	357.228	1.19	['Plakortic acid']
271.193	271.191	3.53309e+07	10.85	3.67674e+07	1.29858e+07	1.50149	Enzootic	527	1.49451e-06	1.66296e-05	C13H24O2	[M_H]-	212.178	271.191	-0.53	['cis-11-Methyl-2-dodecenoic acid']
281.068	281.067	6.23768e+06	8.96	4.30328e+06	1.22687e+07	-1.51147	Epizootic	46	1.64532e-07	2.62989e-06	C11H10O5	[M_H]-	222.053	281.067	0.68	['2-Hydroxy-4-hydroxymethylbenzalpyruvate', '2-Hydroxy-7-hydroxymethylchromene-2-carboxylate', '2-Succinylbenzoate', '6-(2-Methoxyvinyl)benzo[1,3]dioxole-5-carboxylic acid', 'Fraxidin', 'Isofraxidin', 'Leptodactylone', 'Sphagnum acid']
440.224	440.221	992146	7.65	1.13388e+06	3.25392e+06	-1.52091	Epizootic	170	0.0182148	0.0432601	C27H33NO3	[M2H]-	419.246	440.221	1.49	['13-Desoxypaxilline', 'Ethamoxytriphetol']
450.847	450.845	520790	8.5	533044	1.53293e+06	-1.52397	Epizootic	22	1.51187e-09	4.83318e-08	0		NA	NA	NA	0
263.188	263.186	2.96286e+06	10.01	2.39227e+06	7.04714e+06	-1.55866	Epizootic	15	2.35325e-10	1.18486e-08	0		NA	NA	NA	0
332.112	332.11	1.22375e+06	1.31	1.07454e+06	3.16992e+06	-1.56073	Epizootic	85	2.64315e-05	0.000178635	0		NA	NA	NA	0
541.376	541.373	5.55993e+06	8.68	5.48068e+06	1.63387e+07	-1.57587	Epizootic	85	2.64315e-05	0.000178635	0		NA	NA	NA	0
362.149	362.147	3.3949e+06	4.75	2.28501e+06	6.8757e+06	-1.58931	Epizootic	87	3.26541e-05	0.000213524	0		NA	NA	NA	0
478.819	478.817	766120	8.5	679045	2.0638e+06	-1.60372	Epizootic	58	9.90885e-07	1.16026e-05	0		NA	NA	NA	0
327.954	327.953	3.28355e+06	6.62	2.56907e+06	7.82497e+06	-1.60684	Epizootic	54	5.60376e-07	7.14302e-06	0		NA	NA	NA	0
346.932	346.93	1.07453e+06	7.87	1.13853e+06	3.50993e+06	-1.62427	Epizootic	44	1.18695e-07	1.95943e-06	0		NA	NA	NA	0
332.168	332.166	1.04933e+07	4.79	7.75394e+06	2.40303e+07	-1.63186	Epizootic	67	3.27105e-06	3.198e-05	C22H23NO2	[M-H]-	333.173	332.166	1.98	['(alphaS,betaS)-alpha-Ethyl-alpha-(4-methoxyphenyl)-beta-phenyl-2-pyridineethanol']
405.892	405.89	1.44411e+06	10.45	1.0807e+06	3.36867e+06	-1.64021	Epizootic	104	0.000171282	0.000884519	0		NA	NA	NA	0
135.032	135.031	6.99453e+07	1.47	3.93548e+07	1.22834e+08	-1.64209	Epizootic	77	1.09099e-05	8.71923e-05	C5H4N4O	[M-H]-	136.039	135.031	0.85	['Hypoxanthine']
164.072	164.072	10451690	3.8	5.66061e+06	1.8012e+07	-1.66993	Epizootic	85	2.64315e-05	0.000178635	C9H11NO2	[M-H]-	165.079	164.072	-0.02	['4-Hydroxy-1-(3-pyridinyl)-1-butanone', '5-(3-Pyridyl)-2-hydroxytetrahydrofuran', 'Benzocaine', 'D-Phenylalanine', 'D-beta-Phenylalanine', 'L-Phenylalanine', 'L-beta-Phenylalanine', 'Metolcarb', 'Phenylalanine', 'Tricaine']
232.06	232.059	1.84335e+06	3.8	1.10815e+06	3.54174e+06	-1.67631	Epizootic	85	2.64315e-05	0.000178635	C10H13NO4	[M2H]-	211.084	232.059	0.74	['3-Hydroxy-5-methyl-L-tyrosine', 'Enicoflavine', 'Methyldopa anhydrous']
432.168	432.166	4.12409e+06	8.3	3.31727e+06	1.0649e+07	-1.68266	Epizootic	97	8.90835e-05	0.000498373	C20H23NO6	[M_H]-	373.153	432.166	-1.05	['1,2-O-Diacetylzephyranthine']
138.04	138.039	1.3459e+06	1.6	1.0954e+06	3.53062e+06	-1.68847	Epizootic	48	2.26134e-07	3.4766e-06	0		NA	NA	NA	0
328.047	328.046	4.50092e+06	2.58	3.09359e+06	9.97269e+06	-1.6887	Epizootic	28	5.92517e-09	1.52991e-07	C12H13N5O2S	[M(37Cl)]-	291.079	328.045	1.07	['Prontosil']
328.047	328.046	4.50092e+06	2.58	3.09359e+06	9.97269e+06	-1.6887	Epizootic	28	5.92517e-09	1.52991e-07	C10H12N5O6P	[M-H]-	329.053	328.045	1.69	["2',3-Cyclic AMP", "3',5-Cyclic AMP", "3',5-Cyclic dGMP"]
328.047	328.046	4.50092e+06	2.58	3.09359e+06	9.97269e+06	-1.6887	Epizootic	28	5.92517e-09	1.52991e-07	C11H11N5O5	[M]-	293.076	328.045	1.15	['Panfuran S']
230.16	230.159	4.62916e+06	6.8	2.85874e+06	9.2227e+06	-1.68981	Epizootic	119	0.000617027	0.00262171	0		NA	NA	NA	0
383.91	383.908	681175	10.45	560110	1.81484e+06	-1.69606	Epizootic	97	8.90835e-05	0.000498373	0		NA	NA	NA	0
402.891	402.889	2.36862e+07	10.44	1.68509e+07	5.49723e+07	-1.70588	Epizootic	120	0.000668495	0.00278171	0		NA	NA	NA	0
393.231	393.229	5.38524e+06	10.9	3.33363e+06	1.08834e+07	-1.70696	Epizootic	131	0.00155012	0.00564545	C20H30O4	[M_H]-	334.214	393.228	1.01	['12-Keto-leukotriene B4', '17-Oxogrindelic acid', '17beta-Hydroxy-4-oxa-5alpha-androstan-3-one acetate', '3beta,13-Dihydroxy-16-(hydroxymethylene)-13,17-seco-5alpha-androstan-17-oic acid, delta-lactone', '5,6-Epoxytetraene', '6beta,7beta-Dihydroxykaurenoic acid', 'Di-n-hexyl phthalate', 'Lathyrol', 'Prostaglandin A2', 'Prostaglandin B2', 'Prostaglandin C2', 'Prostaglandin J2', 'Resolvin E2', 'de…
294.839	294.838	503495	9.91	512940	1.68213e+06	-1.71343	Epizootic	125	0.000988611	0.00387366	0		NA	NA	NA	0
401.898	401.896	2.5338e+06	10.45	1.73519e+06	5.70177e+06	-1.71631	Epizootic	125	0.000988611	0.00387366	0		NA	NA	NA	0
384.904	384.902	880436	10.45	795653	2.65303e+06	-1.73743	Epizootic	70	4.75398e-06	4.35205e-05	0		NA	NA	NA	0
336.146	336.145	6.73538e+06	1.08	4.45163e+06	1.48793e+07	-1.7409	Epizootic	138	0.00255294	0.00849856	0		NA	NA	NA	0
475.829	475.826	762254	8.5	632574	2.12669e+06	-1.7493	Epizootic	53	4.83913e-07	6.36995e-06	0		NA	NA	NA	0
143.12	143.119	496307	5.56	334590	1.13441e+06	-1.76148	Epizootic	152	0.00640746	0.0182012	0		NA	NA	NA	0
260.878	260.877	4.50349e+06	9.05	2.87078e+06	9.81545e+06	-1.77361	Epizootic	15	2.35325e-10	1.18486e-08	0		NA	NA	NA	0
291.993	291.992	3.51388e+07	8.32	2.34904e+07	8.16426e+07	-1.79725	Epizootic	80	1.53195e-05	0.000113016	0		NA	NA	NA	0
807.541	807.536	20226006	10.97	1.54845e+07	5.40993e+07	-1.80479	Epizootic	82	1.91111e-05	0.000136006	C40H86NO7P2S	[M2H]-	786.56	807.535	1.63	['1-Hexadecylthio-1-deoxy-2-hexadecylphosphono-sn-glycero-3-phosphocholine']
270.915	270.914	169538	0.17	169250	592135	-1.80677	Epizootic	170	0.0182148	0.0432601	0		NA	NA	NA	0
542.813	542.811	531279	8.5	448370	1.60053e+06	-1.83579	Epizootic	12	9.37166e-11	6.7409e-09	0		NA	NA	NA	0
230.998	230.997	7.03299e+06	7.41	6.11044e+06	2.20813e+07	-1.85348	Epizootic	29	7.32299e-09	1.8208e-07	0		NA	NA	NA	0
262.875	262.874	1.48221e+06	9.06	855057	3.11604e+06	-1.86562	Epizootic	13	1.28516e-10	7.61267e-09	0		NA	NA	NA	0
369.231	369.229	1.62205e+07	10.82	8.86858e+06	3.23919e+07	-1.86886	Epizootic	95	7.33809e-05	0.000423465	C20H34O6	[M-H]-	370.236	369.228	1.64	['6-Keto-prostaglandin F1alpha', 'Thromboxane B2']
369.231	369.229	1.62205e+07	10.82	8.86858e+06	3.23919e+07	-1.86886	Epizootic	95	7.33809e-05	0.000423465	C18H30O4	[M_H]-	310.214	369.228	1.64	['(8E,10S,12Z,15Z)-10-Hydroperoxyoctadeca-8,12,15-trienoate', '(9R,10E,12Z,15Z)-9-Hydroperoxyoctadeca-10,12,15-trienoate', '(9Z,12Z,15Z)-(7S,8S)-Dihydroxyoctadeca-9,12,15-trienoic acid', '13(S)-HPOT', '2(R)-HPOT', '9(S)-HPOT', 'Dihydroalbocycline']
256.03	256.029	1.07682e+07	5.46	6.50149e+06	2.39864e+07	-1.88338	Epizootic	65	2.53312e-06	2.56367e-05	0		NA	NA	NA	0
210.012	210.011	2.16852e+06	7.93	1.8361e+06	6.77753e+06	-1.88411	Epizootic	1	6.89093e-13	2.77567e-10	C9H7N3S	[M2H]-	189.036	210.011	2.92	['Tricyclazole']
473.832	473.829	667484	8.5	499910	1.86339e+06	-1.89819	Epizootic	1	6.89093e-13	2.77567e-10	0		NA	NA	NA	0
258.881	258.879	5.09082e+06	9.08	2.65711e+06	9.94387e+06	-1.90395	Epizootic	16	3.14226e-10	1.54354e-08	0		NA	NA	NA	0
343.2	343.199	1.14834e+07	6.17	6.34702e+06	2.40705e+07	-1.92312	Epizootic	155	0.00770584	0.0212888	0		NA	NA	NA	0
208.016	208.016	4.42044e+07	7.87	3.02788e+07	1.14902e+08	-1.92402	Epizootic	12	9.37166e-11	6.7409e-09	0		NA	NA	NA	0
346.175	346.173	4.31616e+06	2.74	2.84986e+06	1.08769e+07	-1.93231	Epizootic	168	0.0163353	0.0398296	0		NA	NA	NA	0
229.157	229.156	4.17681e+07	6.82	2.06789e+07	7.90476e+07	-1.93456	Epizootic	123	0.000846941	0.00342518	0		NA	NA	NA	0
202.027	202.026	2.5121e+06	8.33	1.43402e+06	5.55607e+06	-1.954	Epizootic	100	0.00011844	0.00063951	0		NA	NA	NA	0
329.185	329.183	2.18165e+07	6.81	1.55168e+07	6.13326e+07	-1.98282	Epizootic	125	0.000988611	0.00387366	0		NA	NA	NA	0
397.942	397.94	1.49061e+06	7.85	1.27507e+06	5.05259e+06	-1.98645	Epizootic	31	1.10606e-08	2.53138e-07	0		NA	NA	NA	0
400.894	400.893	1.92633e+07	10.45	1.06717e+07	4.23225e+07	-1.98763	Epizootic	108	0.000244773	0.00119075	0		NA	NA	NA	0
300.169	300.168	8.81448e+06	2.75	5.42799e+06	2.18472e+07	-2.00895	Epizootic	152	0.00640746	0.0182012	0		NA	NA	NA	0
404.889	404.887	1.16912e+07	10.44	6.11926e+06	2.49002e+07	-2.02473	Epizootic	105	0.000187478	0.000953485	0		NA	NA	NA	0
581.37	581.367	1.75601e+07	9.85	1.00116e+07	4.27108e+07	-2.09293	Epizootic	73	6.83377e-06	5.9581e-05	0		NA	NA	NA	0
201.024	201.023	2.62272e+07	8.33	1.66956e+07	7.3229e+07	-2.13294	Epizootic	21	1.18214e-09	4.17689e-08	C6H6O2S	[M_H]-	142.009	201.023	0.57	['Thien-2-ylacetate']
201.024	201.023	2.62272e+07	8.33	1.66956e+07	7.3229e+07	-2.13294	Epizootic	21	1.18214e-09	4.17689e-08	C6H14NO2S	[M2H]-	164.075	201.023	-1.56	['S-Methyl-L-methionine']
380.909	380.908	1.03248e+07	10.45	6.1669e+06	2.70583e+07	-2.13345	Epizootic	112	0.000345841	0.00159024	0		NA	NA	NA	0
381.913	381.911	1504740	10.45	917403	4.02618e+06	-2.13379	Epizootic	54	5.60376e-07	7.14302e-06	0		NA	NA	NA	0
307.829	307.828	843632	9.29	429258	1.89511e+06	-2.14236	Epizootic	28	5.92517e-09	1.52991e-07	0		NA	NA	NA	0
583.35	583.346	5.12304e+06	8.92	3.56599e+06	1.57573e+07	-2.14365	Epizootic	144	0.00383388	0.0116991	0		NA	NA	NA	0
474.826	474.824	3051970	8.51	2.91703e+06	1.29295e+07	-2.14809	Epizootic	14	1.7503e-10	9.27657e-09	0		NA	NA	NA	0
258.147	258.146	2.84617e+07	5.55	1.5413e+07	6.91372e+07	-2.16532	Epizootic	104	0.000171282	0.000884519	0		NA	NA	NA	0
340.226	340.224	1.06754e+07	8.29	5.22247e+06	2.35842e+07	-2.17501	Epizootic	151	0.00601944	0.0172204	0		NA	NA	NA	0
163.041	163.04	8.82986e+06	7.09	3.95514e+06	1.80287e+07	-2.1885	Epizootic	52	4.17161e-07	5.63867e-06	C9H8O3	[M-H]-	164.047	163.04	1.36	['2-Hydroxy-3-phenylpropenoate', '3-Oxo-3-phenylpropanoate', '4-Coumarate', 'Caffeic aldehyde', 'Phenylpyruvate', 'cis-2-Hydroxycinnamate', 'cis-p-Coumarate', 'trans-2-Hydroxycinnamate', 'trans-3-Hydroxycinnamate']
306.826	306.824	1.46205e+07	9.28	7.50954e+06	3.45447e+07	-2.20167	Epizootic	13	1.28516e-10	7.61267e-09	0		NA	NA	NA	0
616.409	616.405	3.08262e+06	8.13	3.00052e+06	1.38439e+07	-2.20597	Epizootic	161	0.0110044	0.0286713	0		NA	NA	NA	0
413.255	413.253	15970164	7.74	8.5376e+06	4.02383e+07	-2.23667	Epizootic	136	0.00221988	0.00760346	0		NA	NA	NA	0
126.039	126.039	1.93052e+06	2.23	973459	4.63045e+06	-2.24996	Epizootic	13	1.28516e-10	7.61267e-09	0		NA	NA	NA	0
304.828	304.827	37316758	9.29	1.64355e+07	7.88751e+07	-2.26276	Epizootic	13	1.28516e-10	7.61267e-09	0		NA	NA	NA	0
384.076	384.074	3.8627e+06	4.79	2.12456e+06	1.02063e+07	-2.26422	Epizootic	38	4.2107e-08	8.39639e-07	0		NA	NA	NA	0
302.83	302.829	2.23977e+07	9.28	9.85816e+06	4.74611e+07	-2.26736	Epizootic	13	1.28516e-10	7.61267e-09	0		NA	NA	NA	0
305.832	305.83	1.87515e+06	9.28	853641	4.19536e+06	-2.29709	Epizootic	13	1.28516e-10	7.61267e-09	0		NA	NA	NA	0
146.047	146.046	8.13044e+06	1.04	3.4552e+06	1.70233e+07	-2.30067	Epizootic	40	6.0083e-08	1.13091e-06	C3H5NO2	[M_H]-	87.032	146.046	0.6	['2-Iminopropanoate', '2-Oxazolidinone', 'Aminoacrylate', 'Dehydroalanine']
146.047	146.046	8.13044e+06	1.04	3.4552e+06	1.70233e+07	-2.30067	Epizootic	40	6.0083e-08	1.13091e-06	C5H9NO4	[M-H]-	147.053	146.046	0.6	['2-Oxo-4-hydroxy-5-aminovalerate', '3-Aminopentanedioate', 'D-Glutamate', 'Glutamate', 'L-4-Hydroxyglutamate semialdehyde', 'L-Glutamate', 'L-threo-3-Methylaspartate', 'N-(Carboxymethyl)-D-alanine', 'N-Methyl-D-aspartic acid', 'O-Acetyl-L-serine']
303.834	303.833	1.12281e+06	9.28	505909	2.53516e+06	-2.32513	Epizootic	17	4.15179e-10	1.90039e-08	0		NA	NA	NA	0
137.036	137.036	2.97776e+07	1.61	1.23137e+07	6.20059e+07	-2.33214	Epizootic	18	5.45417e-10	2.28848e-08	C6H6N2O2	[M-H]-	138.043	137.036	0.35	['4-Nitroaniline', 'Urocanate', 'para-Benzoquinone dioxime']
308.823	308.821	2.39168e+06	9.28	1.02033e+06	5.17788e+06	-2.34333	Epizootic	12	9.37166e-11	6.7409e-09	0		NA	NA	NA	0
351.219	351.218	1.01023e+07	10.96	5.85528e+06	3.01262e+07	-2.36321	Epizootic	22	1.51187e-09	4.83318e-08	C18H28O3	[M_H]-	292.204	351.218	-0.2	['(9R,13R)-12-Oxo-phytodienoic acid', '(9Z,15Z)-(13S)-12,13-Epoxyoctadeca-9,11,15-trienoic acid', '10-OPDA', '12-OPDA', '17beta-Hydroxy-2-oxa-5alpha-androstan-3-one', '9,10-EOT', 'Colnelenic acid', 'Etherolenic acid', 'alpha-Licanic acid']
351.219	351.218	1.01023e+07	10.96	5.85528e+06	3.01262e+07	-2.36321	Epizootic	22	1.51187e-09	4.83318e-08	C20H32O5	[M-H]-	352.225	351.218	-0.2	['(13E)-11alpha-Hydroxy-9,15-dioxoprost-13-enoate', '(5Z)-(15S)-11alpha-Hydroxy-9,15-dioxoprostanoate', '15-Keto-prostaglandin F2alpha', '20-OH-Leukotriene B4', 'Cinncassiol D1', 'Cinncassiol D4', 'Levuglandin D2', 'Levuglandin E2', 'Lipoxin A4', 'Lipoxin B4', 'Narbonolide', 'Prostaglandin D2', 'Prostaglandin E2', 'Prostaglandin F3alpha', 'Prostaglandin H2', 'Prostaglandin I2', 'Thromboxane A2']
209.009	209.008	2.70164e+07	7.87	1.50024e+07	7.93915e+07	-2.40379	Epizootic	0	3.44546e-13	2.77567e-10	0		NA	NA	NA	0
476.822	476.82	3.74304e+06	8.5	1.67061e+06	9.3163e+06	-2.47939	Epizootic	9	3.3421e-11	3.73944e-09	0		NA	NA	NA	0
472.828	472.826	5.75298e+06	8.5	2.46204e+06	1.40022e+07	-2.50773	Epizootic	9	3.3421e-11	3.73944e-09	0		NA	NA	NA	0
353.235	353.233	9.03696e+06	11.06	6.24931e+06	3.57265e+07	-2.51523	Epizootic	21	1.18214e-09	4.17689e-08	C18H30O3	[M_H]-	294.219	353.233	0.17	['(9Z)-(13S)-12,13-Epoxyoctadeca-9,11-dienoic acid', '13(S)-HOT', '13-OxoODE', '17-Hydroxylinolenic acid', '2(R)-HOT', '8-(5-Hexyl-furan-2-yl)-octanoic acid', '8-[(1R,2R)-3-Oxo-2-{(Z)-pent-2-enyl}cyclopentyl]octanoate', '9(S)-HOT', '9-OxoODE', 'Colneleate', 'Juvenile hormone I']
353.235	353.233	9.03696e+06	11.06	6.24931e+06	3.57265e+07	-2.51523	Epizootic	21	1.18214e-09	4.17689e-08	C20H34O5	[M-H]-	354.241	353.233	0.17	['(5Z,9E,14Z)-(8xi,11xi,12S)-8,11,12-Trihydroxyicosa-5,9,14-trienoate', '11,12,15-THETA', '11,14,15-THETA', '11-epi-Prostaglandin F2alpha', '9,11,15-Trihydroxy-prosta-5,13-dien-1-oic acid', 'Alprostadil', 'Prostaglandin D1', 'Prostaglandin F2alpha', 'Prostaglandin F2beta', 'Trioxilin A3', 'Trioxilin B3']
267.075	267.074	4.95384e+07	2.49	1.82578e+07	1.08628e+08	-2.57282	Epizootic	77	1.09099e-05	8.71923e-05	C8H16O2S2	[M_H]-	208.059	267.073	2.26	['Dihydrolipoate']
267.075	267.074	4.95384e+07	2.49	1.82578e+07	1.08628e+08	-2.57282	Epizootic	77	1.09099e-05	8.71923e-05	C10H12N4O5	[M-H]-	268.081	267.073	0.51	['Inosine']
144.046	144.045	2.55967e+07	6.96	9.28063e+06	5.75015e+07	-2.6313	Epizootic	25	3.05716e-09	8.92337e-08	C9H7NO	[M-H]-	145.053	144.045	-0.12	['2(1H)-Quinolinone', '3-Methyleneoxindole', '4-Hydroxyquinoline', '8-Hydroxyquinoline', 'Indole-3-carboxaldehyde', 'Isocarbostyril', 'Quinolin-2-ol']
466.31	466.308	533877	13.96	381109	2.38703e+06	-2.64694	Epizootic	45	1.39896e-07	2.29065e-06	C27H45NO3	[M]-	431.34	466.309	-2.69	['Peimine', 'Zhebeinine']
466.31	466.308	533877	13.96	381109	2.38703e+06	-2.64694	Epizootic	45	1.39896e-07	2.29065e-06	C28H41N3O3	[M-H]-	467.315	466.308	1.23	['Oxethazaine']
125.036	125.036	4.09824e+07	2.24	1.45713e+07	9.2299e+07	-2.66318	Epizootic	7	1.55046e-11	3.12262e-09	C5H6N2O2	[M-H]-	126.043	125.036	-0.49	['Imidazole-4-acetate', 'Thymine']
468.285	468.283	1.70737e+07	9.2	6.50079e+06	4.6644e+07	-2.843	Epizootic	157	0.00869383	0.0235658	0		NA	NA	NA	0
111.02	111.02	2.55888e+07	1.24	8.02583e+06	5.80776e+07	-2.85526	Epizootic	29	7.32299e-09	1.8208e-07	C4H4N2O2	[M-H]-	112.027	111.02	-0.28	['Maleic hydrazide', 'Uracil']
402.202	402.2	4.48181e+07	6.08	1.24963e+07	1.12247e+08	-3.16711	Epizootic	119	0.000617027	0.00262171	0		NA	NA	NA	0
411.263	411.261	24643966	9.15	7.8516e+06	7.07433e+07	-3.17154	Epizootic	127	0.00115121	0.00440788	0		NA	NA	NA	0
207.013	207.012	7.52761e+08	7.87	2.01165e+08	1.9511e+09	-3.27784	Epizootic	0	3.44546e-13	2.77567e-10	C10H8O3S	[M-H]-	208.019	207.012	1.64	['1-Naphthalenesulfonic acid', '2-Naphthalenesulfonic acid']
227.141	227.14	3.60446e+07	6.81	1.1067e+07	1.08259e+08	-3.29016	Epizootic	70	4.75398e-06	4.35205e-05	0		NA	NA	NA	0
654.459	654.456	4.33943e+07	9.52	1.42948e+07	1.49734e+08	-3.38884	Epizootic	66	2.88044e-06	2.84373e-05	0		NA	NA	NA	0

## Sheet: SI DATA8_metab_PLS-DA_W-test_FC
M.Z	M.Z_corr	Intensity	RT. (min)	comp1	comp2	comp3	Stat	Association	RawpValue	AdjpValue	colMeans.enl.	colMeans.epl.	log2FoldChange	Empirical.formula..peak.	Ion.form	Theoretical.mass..neutral...Da.	Theoretical.mass..Da.	Mass.error..ppm.	KEGG_COMPOUND__26_09_2016
245.104	245.103	1.20039e+08	6.5	5.7834	5.39792	5.34173	587	Enzootic	6.89093e-13	2.77567e-10	1.27331e+08	2.14913e+06	5.88869	C9H14O4	[M_H]-	186.089	245.103	-0.14	['cis-2-Carboxycyclohexyl-acetic acid']
117.056	117.056	5.91853e+07	3.22	3.61802	3.33923	3.28573	566	Enzootic	1.51187e-09	4.83318e-08	6.24525e+07	6.58532e+06	3.24544	C5H10O3	[M-H]-	118.063	117.056	-0.33	['3-Hydroxyisovalerate', '5-Hydroxypentanoate']
117.056	117.056	5.91853e+07	3.22	3.61802	3.33923	3.28573	566	Enzootic	1.51187e-09	4.83318e-08	6.24525e+07	6.58532e+06	3.24544	C3H6O	[M_H]-	58.0419	117.056	-0.33	['(2R)-1,2-Epoxypropane', '(S)-1,2-Epoxypropane', '1,2-Epoxypropane', 'Acetone', 'Allyl alcohol', 'Propanal']
261.979	261.978	1.68258e+07	3.21	3.57056	3.2901	3.23133	557	Enzootic	1.10606e-08	2.53138e-07	1.82255e+07	2.13731e+06	3.09209	0		NA	NA	NA	0
303.99	303.989	1.10191e+07	4.84	3.00029	2.93778	2.88655	550	Enzootic	4.2107e-08	8.39639e-07	1.28561e+07	1.63309e+06	2.97678	0		NA	NA	NA	0
335.052	335.05	5.04133e+07	1.39	2.72561	3.18097	3.12644	435	Enzootic	0.00681719	0.0192025	7.55849e+07	1.02179e+07	2.887	C17H14O5	[M(37Cl)]-	298.084	335.051	-1.51	['Afrormosin', 'Apigenin 7,4-dimethyl ether', 'Coumafuryl', 'R1128A', 'Sayanedine']
259.156	259.155	39690782	10.3	3.1384	2.91363	2.8674	567	Enzootic	1.18214e-09	4.17689e-08	4.25652e+07	6.64032e+06	2.68035	0		NA	NA	NA	0
315.183	315.181	4.41406e+07	9.93	3.04662	2.83822	2.80872	560	Enzootic	5.92517e-09	1.52991e-07	4.62118e+07	7.30121e+06	2.66205	0		NA	NA	NA	0
257.141	257.14	168486545	9.54	3.61739	3.37035	3.32829	516	Enzootic	6.06234e-06	5.42647e-05	1.85929e+08	2.94345e+07	2.65917	0		NA	NA	NA	0
214.154	214.153	2.85411e+07	10.58	2.96011	2.74832	2.71327	570	Enzootic	5.45417e-10	2.28848e-08	2.9077e+07	4.69766e+06	2.62987	0		NA	NA	NA	0
445.211	445.209	1.04615e+07	9.96	3.37177	3.10495	3.07071	574	Enzootic	1.7503e-10	9.27657e-09	1.69331e+07	2.80968e+06	2.59136	0		NA	NA	NA	0
213.151	213.15	2.30104e+08	10.58	2.87373	2.66965	2.63486	570	Enzootic	5.45417e-10	2.28848e-08	2.34543e+08	4.04871e+07	2.53432	C10H18O	[M_H]-	154.136	213.15	1.27	['()-Borneol', '()-Isomenthone', '()-Linalool', '()-Menthone', '()-Thujan-3-ol', '()-trans-Piperitenol', '()-trans-Pulegol', '(-)-Borneol', '(-)-Isomenthone', '(-)-Linalool', '(-)-Menthone', '(-)-alpha-Terpineol', '(-)-endo-Fenchol', '(1R,2R,4R)-Dihydrocarveol', '(1R,2R,4S)-Iso-dihydrocarveol', '(1R,2S,4R)-Neo-dihydrocarveol', '(1R,2S,4S)- Neoiso-dihydrocarveol', '(1S,2R,4R)-Neoiso-dihydrocarveol…
213.151	213.15	2.30104e+08	10.58	2.87373	2.66965	2.63486	570	Enzootic	5.45417e-10	2.28848e-08	2.34543e+08	4.04871e+07	2.53432	C12H22O3	[M-H]-	214.157	213.15	1.27	['3-Oxododecanoic acid']
118.06	118.059	2.99872e+06	4.47	2.60041	2.4339	2.39475	548	Enzootic	6.0083e-08	1.13091e-06	3.22859e+06	569076	2.50421	0		NA	NA	NA	0
118.06	118.059	2.99872e+06	4.47	2.60041	2.4339	2.39475	548	Enzootic	6.0083e-08	1.13091e-06	3.22859e+06	569076	2.50421	0		NA	NA	NA	0
118.06	118.059	840320	4.47	2.60041	2.4339	2.39475	548	Enzootic	6.0083e-08	1.13091e-06	3.22859e+06	569076	2.50421	0		NA	NA	NA	0
118.06	118.059	840320	4.47	2.60041	2.4339	2.39475	548	Enzootic	6.0083e-08	1.13091e-06	3.22859e+06	569076	2.50421	0		NA	NA	NA	0
165.056	165.056	8.32976e+06	10.55	2.53302	2.36749	2.35521	528	Enzootic	1.30516e-06	1.47673e-05	8.95998e+06	1.63521e+06	2.45402	C7H6O	[M_H]-	106.042	165.056	-0.23	['Aromatic aldehyde', 'Benzaldehyde']
165.056	165.056	8.32976e+06	10.55	2.53302	2.36749	2.35521	528	Enzootic	1.30516e-06	1.47673e-05	8.95998e+06	1.63521e+06	2.45402	C9H10O3	[M-H]-	166.063	165.056	-0.23	['3-(2-Hydroxyphenyl)propanoate', '3-(3-Hydroxyphenyl)propanoic acid', '3-Ethoxybenzoate', '3-Methoxy-4-hydroxyphenylacetaldehyde', '4-Hydroxyhydratropate', 'Apocynin', 'Caffeyl alcohol', 'Paeonol', 'Phenyllactate', 'Phloretate', 'Tropate', 'Veratraldehyde']
271.156	271.155	4.81975e+07	10.02	2.732	2.57324	2.53393	544	Enzootic	1.18695e-07	1.95943e-06	5.10047e+07	9.66134e+06	2.40034	C12H20O3	[M_H]-	212.141	271.155	0.37	['12-Oxo-9(Z)-dodecenoic acid', 'Cucurbic acid', 'Putaminoxin', 'Traumatin']
329.199	329.197	1.78319e+07	10.2	2.66699	2.51722	2.48735	534	Enzootic	5.60376e-07	7.14302e-06	1.98666e+07	3.77635e+06	2.39528	C15H26O4	[M_H]-	270.183	329.197	0.17	['(10S)-Juvenile hormone III acid diol']
213.078	213.077	46384202	6.83	2.08464	2.26631	2.24528	450	Enzootic	0.00255294	0.00849856	5.24893e+07	1.00565e+07	2.38389	C8H10O3	[M_H]-	154.063	213.077	0.48	['2,6-Dimethoxyphenol', 'Vanillyl alcohol']
285.172	285.171	3.53982e+07	10.43	2.777	2.58679	2.54951	563	Enzootic	3.05716e-09	8.92337e-08	3.88504e+07	7.47086e+06	2.37858	0		NA	NA	NA	0
117.056	117.056	2.1446e+07	4.44	2.92418	3.0013	2.95729	554	Enzootic	1.9992e-08	4.2383e-07	2.44394e+07	4.71987e+06	2.37239	C3H6O	[M_H]-	58.0419	117.056	-0.42	['(2R)-1,2-Epoxypropane', '(S)-1,2-Epoxypropane', '1,2-Epoxypropane', 'Acetone', 'Allyl alcohol', 'Propanal']
117.056	117.056	2.1446e+07	4.44	2.92418	3.0013	2.95729	554	Enzootic	1.9992e-08	4.2383e-07	2.44394e+07	4.71987e+06	2.37239	C5H10O3	[M-H]-	118.063	117.056	-0.42	['3-Hydroxyisovalerate', '5-Hydroxypentanoate']
345.157	345.156	1.54488e+07	9.41	2.62592	2.46106	2.41973	561	Enzootic	4.77266e-09	1.31673e-07	2.51289e+07	4.88484e+06	2.36296	C20H24N2O	[M(37Cl)]-	308.189	345.155	1.29	['Affinisine', 'Borrecapine', 'Tetraphyllicine']
261.979	261.978	5.90927e+06	4.5	3.0887	3.01815	2.96422	558	Enzootic	9.01816e-09	2.18826e-07	9.3885e+06	1.84492e+06	2.34734	0		NA	NA	NA	0
373.189	373.187	2.1178e+07	9.63	2.73104	2.60284	2.56907	530	Enzootic	9.90885e-07	1.16026e-05	2.56468e+07	5.26246e+06	2.28497	0		NA	NA	NA	0
271.156	271.155	3.72196e+07	9.32	2.34382	2.16039	2.1714	556	Enzootic	1.35203e-08	3.05955e-07	4.64554e+07	9.72033e+06	2.25677	C12H20O3	[M_H]-	212.141	271.155	0.34	['12-Oxo-9(Z)-dodecenoic acid', 'Cucurbic acid', 'Putaminoxin', 'Traumatin']
247.964	247.962	5.9349e+06	1.99	2.59812	2.39382	2.35231	571	Enzootic	4.15179e-10	1.90039e-08	6.53762e+06	1.38879e+06	2.23494	0		NA	NA	NA	0
313.167	313.166	3.74533e+07	9.55	2.33621	2.22681	2.20271	533	Enzootic	6.47791e-07	7.95519e-06	4.4203e+07	9.6671e+06	2.19299	0		NA	NA	NA	0
255.162	255.16	2.62973e+07	9.91	2.01787	1.93125	1.89927	545	Enzootic	1.00473e-07	1.74442e-06	4.3423e+07	9.62177e+06	2.17408	C12H20O2	[M_H]-	196.146	255.16	0.77	['(1S,2R,4S)-(-)-Bornyl acetate', 'Allyl cyclohexylpropionate', 'Bornyl acetate', 'Ethyl(E,Z)-decadienoate', 'Geranyl acetate', 'Linalyl acetate', 'alpha-Terpinyl acetate', 'beta-Terpinyl acetate', 'gamma-Terpinyl acetate']
255.162	255.16	2.62973e+07	9.91	2.01787	1.93125	1.89927	545	Enzootic	1.00473e-07	1.74442e-06	4.3423e+07	9.62177e+06	2.17408	C12H20O2	[M_H]-	196.146	255.16	0.77	['(1S,2R,4S)-(-)-Bornyl acetate', 'Allyl cyclohexylpropionate', 'Bornyl acetate', 'Ethyl(E,Z)-decadienoate', 'Geranyl acetate', 'Linalyl acetate', 'alpha-Terpinyl acetate', 'beta-Terpinyl acetate', 'gamma-Terpinyl acetate']
255.162	255.16	2.92847e+07	9.91	2.01787	1.93125	1.89927	545	Enzootic	1.00473e-07	1.74442e-06	4.3423e+07	9.62177e+06	2.17408	C12H20O2	[M_H]-	196.146	255.16	0.77	['(1S,2R,4S)-(-)-Bornyl acetate', 'Allyl cyclohexylpropionate', 'Bornyl acetate', 'Ethyl(E,Z)-decadienoate', 'Geranyl acetate', 'Linalyl acetate', 'alpha-Terpinyl acetate', 'beta-Terpinyl acetate', 'gamma-Terpinyl acetate']
255.162	255.16	2.92847e+07	9.91	2.01787	1.93125	1.89927	545	Enzootic	1.00473e-07	1.74442e-06	4.3423e+07	9.62177e+06	2.17408	C12H20O2	[M_H]-	196.146	255.16	0.77	['(1S,2R,4S)-(-)-Bornyl acetate', 'Allyl cyclohexylpropionate', 'Bornyl acetate', 'Ethyl(E,Z)-decadienoate', 'Geranyl acetate', 'Linalyl acetate', 'alpha-Terpinyl acetate', 'beta-Terpinyl acetate', 'gamma-Terpinyl acetate']
229.146	229.145	1.07895e+08	9.68	2.71406	2.4997	2.465	580	Enzootic	2.30846e-11	3.57634e-09	1.12267e+08	2.53384e+07	2.14753	C12H22O4	[M-H]-	230.152	229.145	1.03	['Dibutyl succinate', 'Diisopropyl adipate', 'Dodecanedioic acid']
229.146	229.145	1.07895e+08	9.68	2.71406	2.4997	2.465	580	Enzootic	2.30846e-11	3.57634e-09	1.12267e+08	2.53384e+07	2.14753	C10H18O2	[M_H]-	170.131	229.145	1.03	['()-Neomatatabiol', '(1R,2R,4S)-Limonene-1,2-diol', '(4R,7S)-7-Isopropyl-4-methyloxepan-2-one', '(6E)-8-Hydroxygeraniol', '(E)-3,7-Dimethylocta-1,6-diene-3,8-diol', '(S)-3-Acetyloctanal', '2-exo-Hydroxy-1,8-cineole', '6-endo-Hydroxycineole', '7-Isopropyl-4-methyloxepan-2-one', '8-Methyl-6-nonenoic acid', 'Citronellate', 'Limonene-1,2-diol', 'p-Menth-8-ene-1,2-diol']
133.051	133.051	6.57588e+06	1.4	2.03257	2.18902	2.16053	462	Enzootic	0.00106714	0.00414106	6.86057e+06	1.54931e+06	2.14671	C5H10O4	[M-H]-	134.058	133.051	0.5	['(R)-2,3-Dihydroxy-3-methylbutanoate', '1-Deoxy-D-xylulose', '2,3-Dihydroxy-3-methylbutanoate', '2-Deoxy-L-arabinose', '2-Deoxy-alpha-D-ribopyranose', 'Deoxyribose']
133.051	133.051	6.57588e+06	1.4	2.03257	2.18902	2.16053	462	Enzootic	0.00106714	0.00414106	6.86057e+06	1.54931e+06	2.14671	C3H6O2	[M_H]-	74.0368	133.051	0.5	['(R)-Lactaldehyde', '(S)-Lactaldehyde', '3-Hydroxypropanal', 'Glycidol', 'Hydroxyacetone', 'Lactaldehyde', 'Methyl acetate', 'Propanoate']
206.033	206.032	1.42617e+07	3.04	2.24643	2.44497	2.44389	496	Enzootic	5.45194e-05	0.000332734	1.6875e+07	3.90363e+06	2.112	0		NA	NA	NA	0
434.214	434.212	2.44893e+06	8.61	2.28105	2.1185	2.08469	577	Enzootic	6.71866e-11	5.88321e-09	3.50869e+06	822833	2.09226	0		NA	NA	NA	0
103.041	103.04	1.31082e+07	2.06	2.40651	2.22008	2.19623	549	Enzootic	5.03627e-08	9.75293e-07	1.3309e+07	3.14389e+06	2.08178	C4H8O3	[M-H]-	104.047	103.04	2.93	['(R)-3-Hydroxybutanoate', '(S)-3-Hydroxybutanoate', '(S)-3-Hydroxyisobutyrate', '2-Hydroxybutanoic acid', '3-Hydroxy-2-methylpropanoate', '4-Hydroxyacid', '4-Hydroxybutanoic acid', 'Methyl methoxyacetate']
103.041	103.04	1.31082e+07	2.06	2.40651	2.22008	2.19623	549	Enzootic	5.03627e-08	9.75293e-07	1.3309e+07	3.14389e+06	2.08178	C2H4O	[M_H]-	44.0262	103.04	2.93	['Acetaldehyde', 'Ethylene oxide']
385.189	385.187	2.5281e+07	9.49	2.7999	2.7306	2.68285	508	Enzootic	1.53195e-05	0.000113016	2.81715e+07	6.68472e+06	2.0753	C15H32N4O5	[M2H]-	348.237	385.186	2.58	['1-epi-Fortimicin B', 'Fortimicin B', 'Fortimicin KH', 'Fortimicin KR']
201.114	201.113	2.19026e+08	9.97	2.35169	2.2196	2.18151	555	Enzootic	1.64666e-08	3.60475e-07	2.20048e+08	5.37648e+07	2.03308	C11H18NO	[M2H]-	180.139	201.114	-0.44	['Candicine']
201.114	201.113	2.19026e+08	9.97	2.35169	2.2196	2.18151	555	Enzootic	1.64666e-08	3.60475e-07	2.20048e+08	5.37648e+07	2.03308	C10H18O4	[M-H]-	202.121	201.113	0.93	['Diethyl adipate', 'Dimethyl suberate', 'Sebacic acid']
201.114	201.113	2.19026e+08	9.97	2.35169	2.2196	2.18151	555	Enzootic	1.64666e-08	3.60475e-07	2.20048e+08	5.37648e+07	2.03308	C8H14O2	[M_H]-	142.099	201.113	0.93	['(Z)-3-Hexen-1-ol acetate', '2-n-Propyl-2-pentenoic acid', '2-n-Propyl-3-pentenoic acid', '2-n-Propyl-4-pentenoic acid', 'Allyl isovalerate', 'Cycloheptanecarboxylic acid', 'Cyclohexyl acetate']
241.146	241.145	6.42924e+07	10.08	2.38849	2.21536	2.18046	576	Enzootic	9.37166e-11	6.7409e-09	6.7946e+07	1.6747e+07	2.02049	C11H18O2	[M_H]-	182.131	241.145	0.36	['Decahydro-2-naphthoic acid', 'Geranyl formate']
357.103	357.102	1.51971e+07	9.58	2.81958	2.65852	2.61626	568	Enzootic	9.19595e-10	3.6315e-08	2.61e+07	6.43737e+06	2.0195	0		NA	NA	NA	0
163.077	163.077	5.25337e+06	10.3	2.12414	2.0438	2.01152	546	Enzootic	8.48563e-08	1.51239e-06	5.53961e+06	1.39376e+06	1.9908	C8H8	[M_H]-	104.063	163.076	0.35	['Styrene']
163.077	163.077	5.25337e+06	10.3	2.12414	2.0438	2.01152	546	Enzootic	8.48563e-08	1.51239e-06	5.53961e+06	1.39376e+06	1.9908	C10H12O2	[M-H]-	164.084	163.076	0.35	['(2E,4E,6E)-2,6-Dimethylocta-2,4,6-trienedial', 'Dihydrosafrole', 'Eugenol', 'Evodone', 'Isoeugenol', 'Phenethyl acetate', 'beta-Thujaplicin', 'gamma-Thujaplicin', 'p-Cumate']
427.236	427.234	9.04377e+06	10.76	2.08383	2.00725	1.9792	535	Enzootic	4.83913e-07	6.36995e-06	1.15958e+07	2.95543e+06	1.97217	C20H32O6	[M_H]-	368.22	427.234	0.06	['11-Dehydro-thromboxane B2', '6-Keto-prostaglandin E1', 'Cinncassiol D2', 'Cinncassiol D3', 'Platenolide A', 'Prostaglandin G2']
202.117	202.117	2.26136e+07	9.97	2.18237	2.10227	2.06474	539	Enzootic	2.64298e-07	3.94294e-06	2.31297e+07	5.96285e+06	1.95567	0		NA	NA	NA	0
425.22	425.218	7.61016e+06	9.99	2.19364	2.12419	2.09355	510	Enzootic	1.22298e-05	9.40109e-05	9.87683e+06	2.5499e+06	1.95361	C20H30O6	[M_H]-	366.204	425.218	0.2	['20-COOH-Leukotriene B4', 'Bis(2-butoxyethyl)phthalate', 'Chaparrolide']
299.151	299.15	4.95446e+07	9.55	2.42198	2.23223	2.21021	585	Enzootic	2.41183e-12	6.07177e-10	6.21789e+07	1.63448e+07	1.92759	0		NA	NA	NA	0
185.044	185.043	5.3669e+06	3.21	2.52497	2.36609	2.32538	511	Enzootic	1.09099e-05	8.71923e-05	5.80661e+06	1.52783e+06	1.92621	C6H12O5	[M2H]-	164.068	185.043	0.25	['()-Quercitol', '(-)-Viburnitol', '1,5-Anhydro-D-glucitol', '1,5-Anhydro-D-mannitol', '2-Deoxy-D-galactose', '2-Deoxy-D-glucose', '6-Deoxy-D-galactose', '6-Deoxy-D-glucose', '6-Deoxy-D-talose', '6-Deoxy-L-altrose', '6-Deoxy-L-galactose', 'D-Rhamnose', 'L-Fuculose', 'L-Rhamnofuranose', 'L-Rhamnose', 'L-Rhamnulose', 'Quinovose', 'alpha-L-Fucopyranose', 'alpha-L-Rhamnose', 'beta-D-Fucose', 'beta-L-…
243.161	243.16	4.17638e+07	9.9	2.29066	2.11544	2.08307	574	Enzootic	1.7503e-10	9.27657e-09	4.43131e+07	1.17031e+07	1.92085	C11H20O2	[M_H]-	184.146	243.16	-0.55	['11-Undecanolactone', '2-Ethylhexyl acrylate', 'Citronellyl formate', 'Undecylenic acid', 'gamma-Undecalactone']
243.161	243.16	3.00423e+07	11.33	2.0618	1.99949	1.96862	523	Enzootic	2.53312e-06	2.56367e-05	5.06474e+07	1.33963e+07	1.91865	C11H20O2	[M_H]-	184.146	243.16	-0.26	['11-Undecanolactone', '2-Ethylhexyl acrylate', 'Citronellyl formate', 'Undecylenic acid', 'gamma-Undecalactone']
303.147	303.145	1.27667e+07	9.65	2.27184	2.18652	2.14882	512	Enzootic	9.72194e-06	7.89516e-05	1.43449e+07	3.85992e+06	1.89389	C18H22N2	[M(37Cl)]-	266.178	303.145	1.75	['Cyclizine', 'Desipramine']
395.174	395.172	8.83843e+06	9.29	2.11289	2.00818	1.97485	536	Enzootic	4.17161e-07	5.63867e-06	1.1139e+07	2.99778e+06	1.89365	0		NA	NA	NA	0
244.165	244.164	6.6924e+06	11.07	2.0896	2.02034	1.99093	520	Enzootic	3.70986e-06	3.57496e-05	8.05106e+06	2.21135e+06	1.86425	0		NA	NA	NA	0
297.136	297.135	4.49337e+07	9.16	2.15325	2.0278	1.99632	544	Enzootic	1.18695e-07	1.95943e-06	5.55312e+07	1.52759e+07	1.86204	C15H22O6	[M-H]-	298.142	297.134	0.76	['Neoilludin A', 'Sesamex']
297.136	297.135	4.49337e+07	9.16	2.15325	2.0278	1.99632	544	Enzootic	1.18695e-07	1.95943e-06	5.55312e+07	1.52759e+07	1.86204	C13H18O4	[M_H]-	238.121	297.134	0.76	['3-[(3aS,4S,7aS)-7a-Methyl-1,5-dioxo-octahydro-1H-inden-4-yl]propanoate']
216.133	216.132	1.09922e+07	10.38	2.42007	2.25739	2.21759	549	Enzootic	5.03627e-08	9.75293e-07	1.48045e+07	4.10232e+06	1.85152	0		NA	NA	NA	0
455.195	455.193	8.1803e+06	9.3	2.17624	2.02157	1.98973	567	Enzootic	1.18214e-09	4.17689e-08	1.13983e+07	3.24531e+06	1.81239	0		NA	NA	NA	0
139.113	139.113	9.44375e+06	9.97	2.0096	1.92186	1.88942	546	Enzootic	8.48563e-08	1.51239e-06	9.39009e+06	2.68167e+06	1.80801	0		NA	NA	NA	0
403.2	403.198	2.13983e+07	10.24	2.09163	2.05455	2.04096	469	Enzootic	0.000617027	0.00262171	2.86042e+07	8.22162e+06	1.79873	C23H30N2O2	[M(37Cl)]-	366.231	403.197	1.94	['Fumigaclavine C']
285.136	285.134	5.00981e+07	9.35	2.25303	2.07861	2.04257	560	Enzootic	5.92517e-09	1.52991e-07	5.98987e+07	1.7403e+07	1.78319	C12H18O4	[M_H]-	226.121	285.134	-0.22	['Butopyronoxyl']
230.149	230.148	1.24529e+07	9.68	2.24354	2.06668	2.03542	566	Enzootic	1.51187e-09	4.83318e-08	1.30637e+07	3.92518e+06	1.73473	0		NA	NA	NA	0
203.003	203.002	1.68447e+07	2.82	2.08006	2.13498	2.1391	450	Enzootic	0.00255294	0.00849856	2.28626e+07	6.94885e+06	1.71814	0		NA	NA	NA	0
273.172	273.171	2.87006e+07	10.5	2.11203	1.94564	1.91334	554	Enzootic	1.9992e-08	4.2383e-07	4.0281e+07	1.25112e+07	1.68688	C12H22O3	[M_H]-	214.157	273.171	-0.1	['3-Oxododecanoic acid']
515.125	515.123	1.78115e+07	10.83	2.40792	2.40285	2.36005	523	Enzootic	2.53312e-06	2.56367e-05	2.24327e+07	7.04107e+06	1.67174	0		NA	NA	NA	0
215.13	215.129	1.24622e+08	10.41	2.08765	1.98438	1.95111	536	Enzootic	4.17161e-07	5.63867e-06	1.29734e+08	4.12928e+07	1.6516	C9H16O2	[M_H]-	156.115	215.129	-0.02	['Chalcogran', 'Nonane-4,6-dione', 'gamma-Nonalactone']
541.376	541.373	5.55993e+06	8.68	2.41814	2.27853	2.24028	85	Epizootic	2.64315e-05	0.000178635	5.48068e+06	1.63387e+07	-1.57587	0		NA	NA	NA	0
327.954	327.953	3.28355e+06	6.62	2.05298	1.90653	1.92286	54	Epizootic	5.60376e-07	7.14302e-06	2.56907e+06	7.82497e+06	-1.60684	0		NA	NA	NA	0
332.168	332.166	1.04933e+07	4.79	2.38619	2.28998	2.293	67	Epizootic	3.27105e-06	3.198e-05	7.75394e+06	2.40303e+07	-1.63186	C22H23NO2	[M-H]-	333.173	332.166	1.98	['(alphaS,betaS)-alpha-Ethyl-alpha-(4-methoxyphenyl)-beta-phenyl-2-pyridineethanol']
135.032	135.031	6.99453e+07	1.47	2.65269	2.47238	2.43534	77	Epizootic	1.09099e-05	8.71923e-05	3.93548e+07	1.22834e+08	-1.64209	C5H4N4O	[M-H]-	136.039	135.031	0.85	['Hypoxanthine']
164.072	164.072	10451690	3.8	2.25335	2.1144	2.16368	85	Epizootic	2.64315e-05	0.000178635	5.66061e+06	1.8012e+07	-1.66993	C9H11NO2	[M-H]-	165.079	164.072	-0.02	['4-Hydroxy-1-(3-pyridinyl)-1-butanone', '5-(3-Pyridyl)-2-hydroxytetrahydrofuran', 'Benzocaine', 'D-Phenylalanine', 'D-beta-Phenylalanine', 'L-Phenylalanine', 'L-beta-Phenylalanine', 'Metolcarb', 'Phenylalanine', 'Tricaine']
328.047	328.046	4.50092e+06	2.58	2.09157	1.93557	1.90187	28	Epizootic	5.92517e-09	1.52991e-07	3.09359e+06	9.97269e+06	-1.6887	C12H13N5O2S	[M(37Cl)]-	291.079	328.045	1.07	['Prontosil']
328.047	328.046	4.50092e+06	2.58	2.09157	1.93557	1.90187	28	Epizootic	5.92517e-09	1.52991e-07	3.09359e+06	9.97269e+06	-1.6887	C11H11N5O5	[M]-	293.076	328.045	1.15	['Panfuran S']
328.047	328.046	4.50092e+06	2.58	2.09157	1.93557	1.90187	28	Epizootic	5.92517e-09	1.52991e-07	3.09359e+06	9.97269e+06	-1.6887	C10H12N5O6P	[M-H]-	329.053	328.045	1.69	["2',3-Cyclic AMP", "3',5-Cyclic AMP", "3',5-Cyclic dGMP"]
402.891	402.889	2.36862e+07	10.44	2.06399	1.93376	1.90777	120	Epizootic	0.000668495	0.00278171	1.68509e+07	5.49723e+07	-1.70588	0		NA	NA	NA	0
260.878	260.877	4.50349e+06	9.05	2.22956	2.07248	2.06555	15	Epizootic	2.35325e-10	1.18486e-08	2.87078e+06	9.81545e+06	-1.77361	0		NA	NA	NA	0
291.993	291.992	3.51388e+07	8.32	2.79258	2.57235	2.56408	80	Epizootic	1.53195e-05	0.000113016	2.34904e+07	8.16426e+07	-1.79725	0		NA	NA	NA	0
807.541	807.536	20226006	10.97	2.7023	2.51362	2.47419	82	Epizootic	1.91111e-05	0.000136006	1.54845e+07	5.40993e+07	-1.80479	C40H86NO7P2S	[M2H]-	786.56	807.535	1.63	['1-Hexadecylthio-1-deoxy-2-hexadecylphosphono-sn-glycero-3-phosphocholine']
230.998	230.997	7.03299e+06	7.41	2.28918	2.12328	2.09567	29	Epizootic	7.32299e-09	1.8208e-07	6.11044e+06	2.20813e+07	-1.85348	0		NA	NA	NA	0
262.875	262.874	1.48221e+06	9.06	2.14531	1.98621	1.96884	13	Epizootic	1.28516e-10	7.61267e-09	855057	3.11604e+06	-1.86562	0		NA	NA	NA	0
369.231	369.229	1.62205e+07	10.82	2.01028	2.00182	1.98493	95	Epizootic	7.33809e-05	0.000423465	8.86858e+06	3.23919e+07	-1.86886	C18H30O4	[M_H]-	310.214	369.228	1.64	['(8E,10S,12Z,15Z)-10-Hydroperoxyoctadeca-8,12,15-trienoate', '(9R,10E,12Z,15Z)-9-Hydroperoxyoctadeca-10,12,15-trienoate', '(9Z,12Z,15Z)-(7S,8S)-Dihydroxyoctadeca-9,12,15-trienoic acid', '13(S)-HPOT', '2(R)-HPOT', '9(S)-HPOT', 'Dihydroalbocycline']
369.231	369.229	1.62205e+07	10.82	2.01028	2.00182	1.98493	95	Epizootic	7.33809e-05	0.000423465	8.86858e+06	3.23919e+07	-1.86886	C20H34O6	[M-H]-	370.236	369.228	1.64	['6-Keto-prostaglandin F1alpha', 'Thromboxane B2']
256.03	256.029	1.07682e+07	5.46	2.63839	2.4485	2.43337	65	Epizootic	2.53312e-06	2.56367e-05	6.50149e+06	2.39864e+07	-1.88338	0		NA	NA	NA	0
210.012	210.011	2.16852e+06	7.93	2.41953	2.24152	2.20478	1	Epizootic	6.89093e-13	2.77567e-10	1.8361e+06	6.77753e+06	-1.88411	C9H7N3S	[M2H]-	189.036	210.011	2.92	['Tricyclazole']
258.881	258.879	5.09082e+06	9.08	2.48112	2.31646	2.31455	16	Epizootic	3.14226e-10	1.54354e-08	2.65711e+06	9.94387e+06	-1.90395	0		NA	NA	NA	0
208.016	208.016	4.42044e+07	7.87	2.82968	2.70688	2.66251	12	Epizootic	9.37166e-11	6.7409e-09	3.02788e+07	1.14902e+08	-1.92402	0		NA	NA	NA	0
229.157	229.156	4.17681e+07	6.82	2.16284	1.99951	2.07037	123	Epizootic	0.000846941	0.00342518	2.06789e+07	7.90476e+07	-1.93456	0		NA	NA	NA	0
202.027	202.026	2.5121e+06	8.33	2.17906	2.03572	2.00102	100	Epizootic	0.00011844	0.00063951	1.43402e+06	5.55607e+06	-1.954	0		NA	NA	NA	0
329.185	329.183	2.18165e+07	6.81	2.0714	1.90864	2.07831	125	Epizootic	0.000988611	0.00387366	1.55168e+07	6.13326e+07	-1.98282	0		NA	NA	NA	0
397.942	397.94	1.49061e+06	7.85	2.42625	2.25858	2.22563	31	Epizootic	1.10606e-08	2.53138e-07	1.27507e+06	5.05259e+06	-1.98645	0		NA	NA	NA	0
400.894	400.893	1.92633e+07	10.45	2.62101	2.43941	2.40829	108	Epizootic	0.000244773	0.00119075	1.06717e+07	4.23225e+07	-1.98763	0		NA	NA	NA	0
404.889	404.887	1.16912e+07	10.44	2.74153	2.52631	2.49109	105	Epizootic	0.000187478	0.000953485	6.11926e+06	2.49002e+07	-2.02473	0		NA	NA	NA	0
581.37	581.367	1.75601e+07	9.85	2.4268	2.37064	2.36056	73	Epizootic	6.83377e-06	5.9581e-05	1.00116e+07	4.27108e+07	-2.09293	0		NA	NA	NA	0
201.024	201.023	2.62272e+07	8.33	2.99669	2.75994	2.71343	21	Epizootic	1.18214e-09	4.17689e-08	1.66956e+07	7.3229e+07	-2.13294	C6H6O2S	[M_H]-	142.009	201.023	0.57	['Thien-2-ylacetate']
201.024	201.023	2.62272e+07	8.33	2.99669	2.75994	2.71343	21	Epizootic	1.18214e-09	4.17689e-08	1.66956e+07	7.3229e+07	-2.13294	C6H14NO2S	[M2H]-	164.075	201.023	-1.56	['S-Methyl-L-methionine']
380.909	380.908	1.03248e+07	10.45	2.52569	2.33744	2.29725	112	Epizootic	0.000345841	0.00159024	6.1669e+06	2.70583e+07	-2.13345	0		NA	NA	NA	0
381.913	381.911	1504740	10.45	2.38545	2.20782	2.16872	54	Epizootic	5.60376e-07	7.14302e-06	917403	4.02618e+06	-2.13379	0		NA	NA	NA	0
474.826	474.824	3051970	8.51	2.845	2.61914	2.58309	14	Epizootic	1.7503e-10	9.27657e-09	2.91703e+06	1.29295e+07	-2.14809	0		NA	NA	NA	0
258.147	258.146	2.84617e+07	5.55	2.76678	2.60246	2.64349	104	Epizootic	0.000171282	0.000884519	1.5413e+07	6.91372e+07	-2.16532	0		NA	NA	NA	0
163.041	163.04	8.82986e+06	7.09	2.07214	1.94258	1.94377	52	Epizootic	4.17161e-07	5.63867e-06	3.95514e+06	1.80287e+07	-2.1885	C9H8O3	[M-H]-	164.047	163.04	1.36	['2-Hydroxy-3-phenylpropenoate', '3-Oxo-3-phenylpropanoate', '4-Coumarate', 'Caffeic aldehyde', 'Phenylpyruvate', 'cis-2-Hydroxycinnamate', 'cis-p-Coumarate', 'trans-2-Hydroxycinnamate', 'trans-3-Hydroxycinnamate']
306.826	306.824	1.46205e+07	9.28	2.85623	2.67316	2.66294	13	Epizootic	1.28516e-10	7.61267e-09	7.50954e+06	3.45447e+07	-2.20167	0		NA	NA	NA	0
413.255	413.253	15970164	7.74	2.04707	1.89946	1.90477	136	Epizootic	0.00221988	0.00760346	8.5376e+06	4.02383e+07	-2.23667	0		NA	NA	NA	0
126.039	126.039	1.93052e+06	2.23	2.6889	2.50531	2.46477	13	Epizootic	1.28516e-10	7.61267e-09	973459	4.63045e+06	-2.24996	0		NA	NA	NA	0
304.828	304.827	37316758	9.29	2.96047	2.76571	2.76202	13	Epizootic	1.28516e-10	7.61267e-09	1.64355e+07	7.88751e+07	-2.26276	0		NA	NA	NA	0
384.076	384.074	3.8627e+06	4.79	2.91392	2.6969	2.64872	38	Epizootic	4.2107e-08	8.39639e-07	2.12456e+06	1.02063e+07	-2.26422	0		NA	NA	NA	0
302.83	302.829	2.23977e+07	9.28	2.95707	2.76452	2.75941	13	Epizootic	1.28516e-10	7.61267e-09	9.85816e+06	4.74611e+07	-2.26736	0		NA	NA	NA	0
305.832	305.83	1.87515e+06	9.28	2.61347	2.44137	2.4219	13	Epizootic	1.28516e-10	7.61267e-09	853641	4.19536e+06	-2.29709	0		NA	NA	NA	0
146.047	146.046	8.13044e+06	1.04	2.84756	2.68387	2.63612	40	Epizootic	6.0083e-08	1.13091e-06	3.4552e+06	1.70233e+07	-2.30067	C5H9NO4	[M-H]-	147.053	146.046	0.6	['2-Oxo-4-hydroxy-5-aminovalerate', '3-Aminopentanedioate', 'D-Glutamate', 'Glutamate', 'L-4-Hydroxyglutamate semialdehyde', 'L-Glutamate', 'L-threo-3-Methylaspartate', 'N-(Carboxymethyl)-D-alanine', 'N-Methyl-D-aspartic acid', 'O-Acetyl-L-serine']
146.047	146.046	8.13044e+06	1.04	2.84756	2.68387	2.63612	40	Epizootic	6.0083e-08	1.13091e-06	3.4552e+06	1.70233e+07	-2.30067	C3H5NO2	[M_H]-	87.032	146.046	0.6	['2-Iminopropanoate', '2-Oxazolidinone', 'Aminoacrylate', 'Dehydroalanine']
303.834	303.833	1.12281e+06	9.28	2.26142	2.12262	2.09993	17	Epizootic	4.15179e-10	1.90039e-08	505909	2.53516e+06	-2.32513	0		NA	NA	NA	0
137.036	137.036	2.97776e+07	1.61	3.24306	2.98544	2.93461	18	Epizootic	5.45417e-10	2.28848e-08	1.23137e+07	6.20059e+07	-2.33214	C6H6N2O2	[M-H]-	138.043	137.036	0.35	['4-Nitroaniline', 'Urocanate', 'para-Benzoquinone dioxime']
308.823	308.821	2.39168e+06	9.28	2.77928	2.59833	2.58556	12	Epizootic	9.37166e-11	6.7409e-09	1.02033e+06	5.17788e+06	-2.34333	0		NA	NA	NA	0
351.219	351.218	1.01023e+07	10.96	2.6504	2.51533	2.47883	22	Epizootic	1.51187e-09	4.83318e-08	5.85528e+06	3.01262e+07	-2.36321	C18H28O3	[M_H]-	292.204	351.218	-0.2	['(9R,13R)-12-Oxo-phytodienoic acid', '(9Z,15Z)-(13S)-12,13-Epoxyoctadeca-9,11,15-trienoic acid', '10-OPDA', '12-OPDA', '17beta-Hydroxy-2-oxa-5alpha-androstan-3-one', '9,10-EOT', 'Colnelenic acid', 'Etherolenic acid', 'alpha-Licanic acid']
351.219	351.218	1.01023e+07	10.96	2.6504	2.51533	2.47883	22	Epizootic	1.51187e-09	4.83318e-08	5.85528e+06	3.01262e+07	-2.36321	C20H32O5	[M-H]-	352.225	351.218	-0.2	['(13E)-11alpha-Hydroxy-9,15-dioxoprost-13-enoate', '(5Z)-(15S)-11alpha-Hydroxy-9,15-dioxoprostanoate', '15-Keto-prostaglandin F2alpha', '20-OH-Leukotriene B4', 'Cinncassiol D1', 'Cinncassiol D4', 'Levuglandin D2', 'Levuglandin E2', 'Lipoxin A4', 'Lipoxin B4', 'Narbonolide', 'Prostaglandin D2', 'Prostaglandin E2', 'Prostaglandin F3alpha', 'Prostaglandin H2', 'Prostaglandin I2', 'Thromboxane A2']
209.009	209.008	2.70164e+07	7.87	3.217	2.96936	2.91783	0	Epizootic	3.44546e-13	2.77567e-10	1.50024e+07	7.93915e+07	-2.40379	0		NA	NA	NA	0
476.822	476.82	3.74304e+06	8.5	3.3458	3.08091	3.03813	9	Epizootic	3.3421e-11	3.73944e-09	1.67061e+06	9.3163e+06	-2.47939	0		NA	NA	NA	0
472.828	472.826	5.75298e+06	8.5	3.47242	3.19656	3.16007	9	Epizootic	3.3421e-11	3.73944e-09	2.46204e+06	1.40022e+07	-2.50773	0		NA	NA	NA	0
353.235	353.233	9.03696e+06	11.06	3.16707	2.98913	2.94814	21	Epizootic	1.18214e-09	4.17689e-08	6.24931e+06	3.57265e+07	-2.51523	C20H34O5	[M-H]-	354.241	353.233	0.17	['(5Z,9E,14Z)-(8xi,11xi,12S)-8,11,12-Trihydroxyicosa-5,9,14-trienoate', '11,12,15-THETA', '11,14,15-THETA', '11-epi-Prostaglandin F2alpha', '9,11,15-Trihydroxy-prosta-5,13-dien-1-oic acid', 'Alprostadil', 'Prostaglandin D1', 'Prostaglandin F2alpha', 'Prostaglandin F2beta', 'Trioxilin A3', 'Trioxilin B3']
353.235	353.233	9.03696e+06	11.06	3.16707	2.98913	2.94814	21	Epizootic	1.18214e-09	4.17689e-08	6.24931e+06	3.57265e+07	-2.51523	C18H30O3	[M_H]-	294.219	353.233	0.17	['(9Z)-(13S)-12,13-Epoxyoctadeca-9,11-dienoic acid', '13(S)-HOT', '13-OxoODE', '17-Hydroxylinolenic acid', '2(R)-HOT', '8-(5-Hexyl-furan-2-yl)-octanoic acid', '8-[(1R,2R)-3-Oxo-2-{(Z)-pent-2-enyl}cyclopentyl]octanoate', '9(S)-HOT', '9-OxoODE', 'Colneleate', 'Juvenile hormone I']
267.075	267.074	4.95384e+07	2.49	2.85818	2.63423	2.63186	77	Epizootic	1.09099e-05	8.71923e-05	1.82578e+07	1.08628e+08	-2.57282	C8H16O2S2	[M_H]-	208.059	267.073	2.26	['Dihydrolipoate']
267.075	267.074	4.95384e+07	2.49	2.85818	2.63423	2.63186	77	Epizootic	1.09099e-05	8.71923e-05	1.82578e+07	1.08628e+08	-2.57282	C10H12N4O5	[M-H]-	268.081	267.073	0.51	['Inosine']
144.046	144.045	2.55967e+07	6.96	4.90371	4.53002	4.48707	25	Epizootic	3.05716e-09	8.92337e-08	9.28063e+06	5.75015e+07	-2.6313	C9H7NO	[M-H]-	145.053	144.045	-0.12	['2(1H)-Quinolinone', '3-Methyleneoxindole', '4-Hydroxyquinoline', '8-Hydroxyquinoline', 'Indole-3-carboxaldehyde', 'Isocarbostyril', 'Quinolin-2-ol']
125.036	125.036	4.09824e+07	2.24	4.009	3.69067	3.62849	7	Epizootic	1.55046e-11	3.12262e-09	1.45713e+07	9.2299e+07	-2.66318	C5H6N2O2	[M-H]-	126.043	125.036	-0.49	['Imidazole-4-acetate', 'Thymine']
111.02	111.02	2.55888e+07	1.24	4.35189	4.0069	3.93995	29	Epizootic	7.32299e-09	1.8208e-07	8.02583e+06	5.80776e+07	-2.85526	C4H4N2O2	[M-H]-	112.027	111.02	-0.28	['Maleic hydrazide', 'Uracil']
402.202	402.2	4.48181e+07	6.08	3.06257	2.83788	2.87442	119	Epizootic	0.000617027	0.00262171	1.24963e+07	1.12247e+08	-3.16711	0		NA	NA	NA	0
411.263	411.261	24643966	9.15	2.48279	2.31707	2.33316	127	Epizootic	0.00115121	0.00440788	7.8516e+06	7.07433e+07	-3.17154	0		NA	NA	NA	0
207.013	207.012	7.52761e+08	7.87	4.94904	5.03696	4.94719	0	Epizootic	3.44546e-13	2.77567e-10	2.01165e+08	1.9511e+09	-3.27784	C10H8O3S	[M-H]-	208.019	207.012	1.64	['1-Naphthalenesulfonic acid', '2-Naphthalenesulfonic acid']
227.141	227.14	3.60446e+07	6.81	2.88645	2.70114	2.65602	70	Epizootic	4.75398e-06	4.35205e-05	1.1067e+07	1.08259e+08	-3.29016	0		NA	NA	NA	0
654.459	654.456	4.33943e+07	9.52	4.5057	4.34483	4.26924	66	Epizootic	2.88044e-06	2.84373e-05	1.42948e+07	1.49734e+08	-3.38884	0		NA	NA	NA	0

## Sheet: SI DATA 9_metab_DIABLO
M.Z	M.Z_corr	Intensity	RT. (min)	Empirical formula (peak)	Ion form	Theoretical mass (neutral) (Da)	Theoretical mass (Da)	Mass error (ppm)	Association	KEGG_COMPOUND__26_09_2016
472.828	472.826	5752983	8.50264	0		NA	NA	NA	Epizootic	NA
209.009	209.008	27016375	7.87278	0		NA	NA	NA	Epizootic	NA
229.146	229.145	107895162	9.67761	C10H18O2	[MᶧH]-	170.131	229.145	1.03	Enzootic	['()-Neomatatabiol', '(1R,2R,4S)-Limonene-1,2-diol', '(4R,7S)-7-Isopropyl-4-methyloxepan-2-one', '(6E)-8-Hydroxygeraniol', '(E)-3,7-Dimethylocta-1,6-diene-3,8-diol', '(S)-3-Acetyloctanal', '2-exo-Hydroxy-1,8-cineole', '6-endo-Hydroxycineole', '7-Isopropyl-4-methyloxepan-2-one', '8-Methyl-6-nonenoic acid', 'Citronellate', 'Limonene-1,2-diol', 'p-Menth-8-ene-1,2-diol']
229.146	229.145	107895162	9.67761	C12H22O4	[M-H]-	230.152	229.145	1.03	Enzootic	['Dibutyl succinate', 'Diisopropyl adipate', 'Dodecanedioic acid']
473.832	473.829	667484	8.49968	0		NA	NA	NA	Epizootic	NA
309.898	309.896	436793	8.50807	0		NA	NA	NA	Epizootic	NA

## Sheet: SI DATA10_spls_bacteria_network
Node	Order	Association	AverageShortestPathLength	BetweennessCentrality	ClosenessCentrality	Degree	Eccentricity	NeighborhoodConnectivity	NumberOfUndirectedEdges	Radiality	Stress	TopologicalCoefficient			Metabolites
ASV7_Chryseobacterium	Flavobacteriales	Epizootic	2.6	0.00168311	0.384615	7	3	10.8571	7	0.969811	162	0.821429			M.Z	M.Z_Corr	Intesnity	RT. (min)	Empirical.formula..peak.	Ion.form	Theoretical.mass..neutral...Da.	Theoretical.mass..Da.	Mass.error..ppm.	KEGG_COMPOUND__26_09_2016
ASV17_Comamonadaceae	Burkholderiales	Epizootic	1.89231	0.040683	0.528455	30	3	8.66667	30	0.983164	3530	0.638889			104.044	104.044	442906	2.05	0		NA	NA	NA	0
ASV23_Flavobacterium	Flavobacteriales	Epizootic	1.8	0.0547296	0.555556	33	3	8.30303	33	0.984906	4544	0.608586			111.02	111.02	2.55888e+07	1.24	C4H4N2O2	[M-H]-	112.027	111.02	-0.28	['Maleic hydrazide', 'Uracil']
ASV28_Sphingobacterium	Sphingobacteriales	Epizootic	1.18462	0.519568	0.844156	53	2	5.67925	53	0.996517	15732	0.389937			111.046	111.045	499298	3.98	C6H8O2	[M-H]-	112.052	111.045	-0.66	['1,4-Cyclohexanedione', 'Cyclohexane-1,2-dione', 'Cyclohexane-1,3-dione', 'Parasorbic acid', 'cis-1,2-Dihydrobenzene-1,2-diol', 'trans-1,2-Dihydrobenzene-1,2-diol']
ASV60_Stenotrophomonas	Xanthomonadales	Epizootic	2.2	0.0138977	0.454545	20	3	10	20	0.977358	1252	0.75			118.023	118.023	1.05279e+06	1.67	0		NA	NA	NA	0
ASV73_Pseudochrobactrum	Rhizobiales	Epizootic	1.76923	0.0752729	0.565217	34	3	7.97059	34	0.985486	5228	0.580882			124.049	124.048	737786	7.94	0		NA	NA	NA	0
ASV95_Sphingobacterium	Sphingobacteriales	Epizootic	1.76923	0.0652837	0.565217	34	3	8.11765	34	0.985486	5026	0.593137			125.025	125.024	631456	6.85	C6H6O3	[M-H]-	126.032	125.024	0.01	['1,2,3-Trihydroxybenzene', '4-Hydroxy-5-methyl-2-methylenefuran-3(2H)-one', '5-Hydroxymethyl-2-furaldehyde', 'Benzene-1,2,4-triol', 'Maltol', 'Phloroglucinol', 'Triacetate lactone']
ASV128_Elizabethkingia	Flavobacteriales	Epizootic	2.44615	0.00372486	0.408805	12	3	11.4167	12	0.972714	282	0.868056			125.036	125.036	4.09824e+07	2.24	C5H6N2O2	[M-H]-	126.043	125.036	-0.49	['Imidazole-4-acetate', 'Thymine']
ASV147_Ochrobactrum	Rhizobiales	Epizootic	2.50769	0.00244539	0.398773	10	3	11.7	10	0.971553	172	0.891667			126.039	126.039	1.93052e+06	2.23	0		NA	NA	NA	0
ASV191_Parachlamydia	Chlamydiales	Epizootic	2.41538	0.00456832	0.414013	13	3	11.2308	13	0.973295	364	0.852564			127.041	127.04	7.9841e+06	2.51	C4H4O	[M_H]-	68.0262	127.04	-0.54	['3-Butyn-1-al', 'Furan']
ASV226_Microbacterium	Actinomycetales	Epizootic	1.8	0.0532476	0.555556	33	3	8.33333	33	0.984906	4500	0.611111			127.041	127.04	7.9841e+06	2.51	C6H8O3	[M-H]-	128.047	127.04	-0.54	['(2Z,4Z)-2-Hydroxyhexa-2,4-dienoate', '(4E)-2-Oxohexenoic acid', '2-Hydroxy-cis-hex-2,4-dienoate', '4-Hydroxy-2,5-dimethylfuran-3(2H)-one', '5-Hydroxymethylfurfuryl alcohol', 'Dihydro-4,4-dimethyl-2,3-furandione', 'Dihydrophloroglucinol']
ASV248_Comamonadaceae	Burkholderiales	None	2.81818	0.00155963	0.354839	7	3	4.57143	7	0.982517	86	0.595238			133.051	133.051	6.57588e+06	1.4	C5H10O4	[M-H]-	134.058	133.051	0.5	['(R)-2,3-Dihydroxy-3-methylbutanoate', '1-Deoxy-D-xylulose', '2,3-Dihydroxy-3-methylbutanoate', '2-Deoxy-L-arabinose', '2-Deoxy-alpha-D-ribopyranose', 'Deoxyribose']
ASV255_Phyllobacterium	Rhizobiales	Epizootic	2.2	0.0138977	0.454545	20	3	10	20	0.977358	1252	0.75			133.051	133.051	6.57588e+06	1.4	C3H6O2	[M_H]-	74.0368	133.051	0.5	['(R)-Lactaldehyde', '(S)-Lactaldehyde', '3-Hydroxypropanal', 'Glycidol', 'Hydroxyacetone', 'Lactaldehyde', 'Methyl acetate', 'Propanoate']
ASV256_Sinobacteraceae	Xanthomonadales	None	1.05455	0.951713	0.948276	104	2	1.43269	104	0.999476	18482	0.0721154			133.066	133.066	1.51257e+06	8.95	C9H10O	[M-H]-	134.073	133.066	0.24	['Chavicol', 'Cinnamyl alcohol', 'Indan-1-ol', 'Isochavicol', 'Phenylacetone']
ASV278_Microbacteriaceae	Actinomycetales	None	2.75385	3.69822e-05	0.363128	2	3	13	2	0.966909	2	1			137.001	137	304440	10.21	0		NA	NA	NA	0
ASV383_Haliscomenobacter	Sphingobacteriales	None	2.47273	0.0344482	0.404412	26	3	2.73077	26	0.985839	1400	0.288462			137.098	137.097	3.66723e+06	9.9	C9H14O	[M-H]-	138.104	137.097	-0.14	['3,6-Nonadienal', 'Isophorone', 'Nona-2,6-dienal']
ASV417_Aridibacter	Blastocatellales	None	2.92727	0	0.341615	1	3	7	1	0.981469	0	0			139.113	139.113	9.44375e+06	9.97	0		NA	NA	NA	0
ASV430_Parasegetibacter	Sphingobacteriales	None	2.8	0.00217125	0.357143	8	3	4.375	8	0.982692	122	0.5625			140.117	140.116	654207	9.98	0		NA	NA	NA	0
ASV465_Rhodobacter	Rhodobacterales	None	2.90909	0.000100083	0.34375	2	3	6	2	0.981643	6	0.833333			143.036	143.035	4697574	1.97	C6H8O4	[M-H]-	144.042	143.035	-0.44	['1,5-Anhydro-4-deoxy-D-glycero-hex-1-en-3-ulose', '1,5-Anhydro-4-deoxy-D-glycero-hex-3-en-2-ulose', '2,3-Dimethylmaleate', '2-Hydroxy-2-(hydroxymethyl)-2H-pyran-3(6H)-one', '2-Methyleneglutarate', 'Methylitaconate', 'Triacetate']
ASV690_Chitinophagaceae	Sphingobacteriales	None	2.92727	0	0.341615	1	3	7	1	0.981469	0	0			143.036	143.035	4697574	1.97	C4H4O2	[M_H]-	84.0211	143.035	-0.44	['2(3H)-Furanone', '2(5H)-Furanone', '3-Butynoate', '4-Hydroxy-2-butynal']
104.044	Metabolite	None	2.04545	0	0.488889	1	3	104	1	0.989948	0	0			143.072	143.071	7.1788e+06	8.75	C7H12O3	[M-H]-	144.079	143.071	-0.2	['7-Oxoheptanoic acid', 'trans-4-Hydroxycyclohexanecarboxylate']
111.02	Metabolite	Epizootic	1.95385	0.00365247	0.511811	8	3	32.125	8	0.982003	750	0.598558			143.072	143.071	7.1788e+06	8.75	C5H8O	[M_H]-	84.0575	143.071	-0.2	['3-Methyl-2-butenal', 'Cyclopentanone']
111.046	Metabolite	None	2.02727	0.000506833	0.493274	2	3	65	2	0.990122	158	0.621359			143.108	143.108	4.01387e+06	9.36	C6H12	[M_H]-	84.0939	143.108	-0.03	['Cyclohexane']
118.023	Metabolite	None	2.04545	0	0.488889	1	3	104	1	0.989948	0	0			143.108	143.108	4.01387e+06	9.36	C8H16O2	[M-H]-	144.115	143.108	-0.03	['Octanoic acid', 'Valproic acid']
124.049	Metabolite	None	2.02727	0.000506833	0.493274	2	3	65	2	0.990122	158	0.621359			144.046	144.045	2.55967e+07	6.96	C9H7NO	[M-H]-	145.053	144.045	-0.12	['2(1H)-Quinolinone', '3-Methyleneoxindole', '4-Hydroxyquinoline', '8-Hydroxyquinoline', 'Indole-3-carboxaldehyde', 'Isocarbostyril', 'Quinolin-2-ol']
125.025	Metabolite	None	2.02727	0.000506833	0.493274	2	3	65	2	0.990122	158	0.621359			146.047	146.046	8.13044e+06	1.04	C5H9NO4	[M-H]-	147.053	146.046	0.6	['2-Oxo-4-hydroxy-5-aminovalerate', '3-Aminopentanedioate', 'D-Glutamate', 'Glutamate', 'L-4-Hydroxyglutamate semialdehyde', 'L-Glutamate', 'L-threo-3-Methylaspartate', 'N-(Carboxymethyl)-D-alanine', 'N-Methyl-D-aspartic acid', 'O-Acetyl-L-serine']
125.036	Metabolite	Epizootic	2.10769	0.000541635	0.474453	3	3	40	3	0.9791	86	0.75			146.047	146.046	8.13044e+06	1.04	C3H5NO2	[M_H]-	87.032	146.046	0.6	['2-Iminopropanoate', '2-Oxazolidinone', 'Aminoacrylate', 'Dehydroalanine']
126.039	Metabolite	Epizootic	1.86154	0.00996185	0.53719	11	3	26.5455	11	0.983745	1798	0.491259			146.055	146.054	4.78225e+06	2.51	0		NA	NA	NA	0
127.041	Metabolite	None	2.04545	0	0.488889	1	3	104	1	0.989948	0	0			149.025	149.024	5.31696e+06	3.89	C8H6O3	[M-H]-	150.032	149.024	-0.46	['2-Carboxybenzaldehyde', 'Piperonal', 'alpha-Oxo-benzeneacetic acid']
133.051	Metabolite	Epizootic	2.04545	0	0.488889	1	3	104	1	0.989948	0	0			151.041	151.04	7311946	10.04	C8H8O3	[M-H]-	152.047	151.04	0.21	['(R)-Mandelate', '(S)-Mandelate', "2',4-Dihydroxyacetophenone", '2-(Hydroxymethyl)benzoic acid', '2-Hydroxyphenylacetate', "3',4-Dihydroxyacetophenone", '3,4-Dihydroxyphenylacetaldehyde', '3-Hydroxyphenylacetate', '3-Methoxytropolone', '3-Methylsalicylate', '4-Hydroxy-3-methoxy-benzaldehyde', '4-Hydroxy-3-methylbenzoate', '4-Hydroxymethylsalicylaldehyde', '4-Hydroxyphenacyl alcohol', '4-Hydroxyp…
133.066	Metabolite	None	2.02727	0.000506833	0.493274	2	3	65	2	0.990122	158	0.621359			157.124	157.123	2.99568e+06	9.91	C9H18O2	[M-H]-	158.131	157.123	0.1	['Nonanoic acid']
137.001	Metabolite	None	1.92308	0.00542317	0.52	9	3	30	9	0.982583	1072	0.557692			163.077	163.076	3.1218e+06	9.38	C10H12O2	[M-H]-	164.084	163.076	-0.02	['(2E,4E,6E)-2,6-Dimethylocta-2,4,6-trienedial', 'Dihydrosafrole', 'Eugenol', 'Evodone', 'Isoeugenol', 'Phenethyl acetate', 'beta-Thujaplicin', 'gamma-Thujaplicin', 'p-Cumate']
137.098	Metabolite	None	2.04545	0	0.488889	1	3	104	1	0.989948	0	0			163.077	163.076	3.1218e+06	9.38	C8H8	[M_H]-	104.063	163.076	-0.02	['Styrene']
139.113	Metabolite	Enzootic	2.04545	0	0.488889	1	3	104	1	0.989948	0	0			165.02	165.019	2.45893e+07	7.01	C8H6O4	[M-H]-	166.027	165.019	0.77	['3-Formylsalicylic acid', '4-Formylsalicylic acid', '4-Hydroxyphenylglyoxylate', 'Phthalate', 'Terephthalate']
140.117	Metabolite	None	2.04545	0	0.488889	1	3	104	1	0.989948	0	0			165.056	165.056	8.32976e+06	10.55	C9H10O3	[M-H]-	166.063	165.056	-0.23	['3-(2-Hydroxyphenyl)propanoate', '3-(3-Hydroxyphenyl)propanoic acid', '3-Ethoxybenzoate', '3-Methoxy-4-hydroxyphenylacetaldehyde', '4-Hydroxyhydratropate', 'Apocynin', 'Caffeyl alcohol', 'Paeonol', 'Phenyllactate', 'Phloretate', 'Tropate', 'Veratraldehyde']
143.036	Metabolite	None	2.00909	0.0025502	0.497738	3	3	46	3	0.990297	390	0.436893			165.056	165.056	8.32976e+06	10.55	C7H6O	[M_H]-	106.042	165.056	-0.23	['Aromatic aldehyde', 'Benzaldehyde']
143.072	Metabolite	None	2.04545	0	0.488889	1	3	104	1	0.989948	0	0			166.023	166.023	1.85042e+06	7.01	0		NA	NA	NA	0
143.108	Metabolite	None	2.02727	0.000506833	0.493274	2	3	65	2	0.990122	158	0.621359			167.072	167.071	3.50265e+06	7.97	C7H8O	[M_H]-	108.058	167.071	0.01	['3-Cresol', '4-Cresol', 'Anisole', 'Aromatic primary alcohol', 'Benzyl alcohol', 'o-Cresol']
144.046	Metabolite	Epizootic	2.07692	0.000864705	0.481481	4	3	38.25	4	0.979681	142	0.716346			167.072	167.071	3.50265e+06	7.97	C7H16NO	[M2H]-	130.123	167.072	-2.55	['4-Trimethylammoniobutanal']
146.047	Metabolite	Epizootic	2.13846	0.000245667	0.467626	2	3	43.5	2	0.97852	40	0.817308			167.072	167.071	3.50265e+06	7.97	C5H15NO3P	[M-H]-	168.079	167.072	-1.86	['N-Trimethyl-2-aminoethylphosphonate']
146.055	Metabolite	None	1.99091	0.00493314	0.502283	4	3	36.25	4	0.990472	630	0.342233			169.088	169.087	2.1675e+07	7.7	C9H14O3	[M-H]-	170.094	169.087	0.24	['Furfural diethyl acetal']
149.025	Metabolite	None	1.86154	0.00996185	0.53719	11	3	26.5455	11	0.983745	1798	0.491259			169.088	169.087	2.1675e+07	7.7	C9H14O3	[M-H]-	170.094	169.087	0.24	['Furfural diethyl acetal']
151.041	Metabolite	None	2.16923	0	0.460993	1	3	53	1	0.977939	0	0			169.088	169.087	4.0022e+06	7.7	C9H14O3	[M-H]-	170.094	169.087	0.24	['Furfural diethyl acetal']
157.124	Metabolite	Enzootic	2.04545	0	0.488889	1	3	104	1	0.989948	0	0			169.088	169.087	4.0022e+06	7.7	C9H14O3	[M-H]-	170.094	169.087	0.24	['Furfural diethyl acetal']
163.077	Metabolite	Enzootic	2.04545	0	0.488889	1	3	104	1	0.989948	0	0			169.124	169.123	5.23621e+06	10.22	C10H18O2	[M-H]-	170.131	169.123	0.45	['()-Neomatatabiol', '(1R,2R,4S)-Limonene-1,2-diol', '(4R,7S)-7-Isopropyl-4-methyloxepan-2-one', '(6E)-8-Hydroxygeraniol', '(E)-3,7-Dimethylocta-1,6-diene-3,8-diol', '(S)-3-Acetyloctanal', '2-exo-Hydroxy-1,8-cineole', '6-endo-Hydroxycineole', '7-Isopropyl-4-methyloxepan-2-one', '8-Methyl-6-nonenoic acid', 'Citronellate', 'Limonene-1,2-diol', 'p-Menth-8-ene-1,2-diol']
165.02	Metabolite	None	2.04545	0	0.488889	1	3	104	1	0.989948	0	0			171.14	171.139	949008	10.31	C10H20O2	[M-H]-	172.146	171.139	0.62	['Decanoic acid', 'Ethyl octanoate', 'Isoamyl isovalerate', 'p-Menthane-3,8-diol']
165.056	Metabolite	Enzootic	2.04545	0	0.488889	1	3	104	1	0.989948	0	0			175.062	175.061	4.53824e+06	1.65	C5H8O3	[M_H]-	116.047	175.061	0.12	['2-Oxopentanoic acid', '3-Methyl-2-oxobutanoic acid', '3-Oxopentanoic acid', '5-Oxopentanoate']
166.023	Metabolite	None	2.04545	0	0.488889	1	3	104	1	0.989948	0	0			175.062	175.061	4.53824e+06	1.65	C7H12O5	[M-H]-	176.068	175.061	0.12	['(2R,3S)-3-Isopropylmalate', '(R)-2-(n-Propyl)-malate', '2-Propylmalate', '3-Propylmalate', 'alpha-Isopropylmalate']
167.072	Metabolite	None	2.04545	0	0.488889	1	3	104	1	0.989948	0	0			176.036	176.035	936579	6.77	0		NA	NA	NA	0
169.088	Metabolite	None	2.04545	0	0.488889	1	3	104	1	0.989948	0	0			177.057	177.056	6.23651e+06	9.09	C10H10O3	[M-H]-	178.063	177.056	0.29	['(3S)-2-Oxo-3-phenylbutanoate', '1,2-Dihydroxy-3,4-epoxy-1,2,3,4-tetrahydronaphthalene', '2-Oxo-4-phenylbutyric acid', '3-Acetyl-6-methoxybenzaldehyde', 'Coniferyl aldehyde', 'Vermelone']
169.124	Metabolite	None	2.04545	0	0.488889	1	3	104	1	0.989948	0	0			177.057	177.056	6.23651e+06	9.09	C8H6O	[M_H]-	118.042	177.056	0.29	['Benzofuran']
171.14	Metabolite	None	2.04545	0	0.488889	1	3	104	1	0.989948	0	0			177.057	177.056	6.23651e+06	9.09	C8H6O	[M_H]-	118.042	177.056	0.29	['Benzofuran']
175.062	Metabolite	None	2.02727	0.000506833	0.493274	2	3	65	2	0.990122	158	0.621359			177.057	177.056	6.23651e+06	9.09	C10H10O3	[M-H]-	178.063	177.056	0.29	['(3S)-2-Oxo-3-phenylbutanoate', '1,2-Dihydroxy-3,4-epoxy-1,2,3,4-tetrahydronaphthalene', '2-Oxo-4-phenylbutyric acid', '3-Acetyl-6-methoxybenzaldehyde', 'Coniferyl aldehyde', 'Vermelone']
176.036	Metabolite	None	2.16923	0	0.460993	1	3	53	1	0.977939	0	0			177.057	177.056	2.66075e+06	9.09	C10H10O3	[M-H]-	178.063	177.056	0.29	['(3S)-2-Oxo-3-phenylbutanoate', '1,2-Dihydroxy-3,4-epoxy-1,2,3,4-tetrahydronaphthalene', '2-Oxo-4-phenylbutyric acid', '3-Acetyl-6-methoxybenzaldehyde', 'Coniferyl aldehyde', 'Vermelone']
177.057	Metabolite	None	2.02727	0.000506833	0.493274	2	3	65	2	0.990122	158	0.621359			177.057	177.056	2.66075e+06	9.09	C8H6O	[M_H]-	118.042	177.056	0.29	['Benzofuran']
179.036	Metabolite	None	2.04545	0	0.488889	1	3	104	1	0.989948	0	0			177.057	177.056	2.66075e+06	9.09	C8H6O	[M_H]-	118.042	177.056	0.29	['Benzofuran']
181.088	Metabolite	None	2.04545	0	0.488889	1	3	104	1	0.989948	0	0			177.057	177.056	2.66075e+06	9.09	C10H10O3	[M-H]-	178.063	177.056	0.29	['(3S)-2-Oxo-3-phenylbutanoate', '1,2-Dihydroxy-3,4-epoxy-1,2,3,4-tetrahydronaphthalene', '2-Oxo-4-phenylbutyric acid', '3-Acetyl-6-methoxybenzaldehyde', 'Coniferyl aldehyde', 'Vermelone']
181.124	Metabolite	None	2.04545	0	0.488889	1	3	104	1	0.989948	0	0			179.036	179.035	6.15255e+06	9.22	C9H8O4	[M-H]-	180.042	179.035	0.15	['2-Hydroxy-3-(4-hydroxyphenyl)propenoate', '3-(4-Hydroxyphenyl)pyruvate', 'Aspirin', 'Caffeate', 'trans-2,3-Dihydroxycinnamate']
181.993	Metabolite	None	2.02727	0.000506833	0.493274	2	3	65	2	0.990122	158	0.621359			181.088	181.087	4.24736e+06	9.5	C10H14O3	[M-H]-	182.094	181.087	0.84	['()-Asarinol B', '2,4,5-Trimethoxytoluene', '2-Oxo-delta3-4,5,5-trimethylcyclopentenylacetate', '3,4,5-Trimethoxytoluene', '5-Oxo-1,2-campholide', 'Bis(2,3-epoxycyclopentyl)ether', 'Dihydroconiferyl alcohol', 'Iridotrial', '[(1R)-2,2,3-Trimethyl-5-oxocyclopent-3-enyl]acetate']
185.083	Metabolite	Enzootic	2.02727	0.000506833	0.493274	2	3	65	2	0.990122	158	0.621359			181.088	181.087	4.24736e+06	9.5	C7H16NO2	[M]-	146.118	181.088	-1.85	['4-Trimethylammoniobutanoate', 'Acetylcholine']
189.041	Metabolite	None	2.02727	0.000506833	0.493274	2	3	65	2	0.990122	158	0.621359			181.088	181.087	4.24736e+06	9.5	C8H10O	[M_H]-	122.073	181.087	0.84	['(S)-1-Phenylethanol', '1-Phenylethanol', '2,4-Dimethylphenol', '2-Ethylphenol', '2-Methylbenzyl alcohol', '3-Ethylphenol', '3-Methylbenzyl alcohol', '4-Ethylphenol', '4-Methylbenzyl alcohol', 'Phenylethyl alcohol']
195.14	Metabolite	None	2.04545	0	0.488889	1	3	104	1	0.989948	0	0			181.124	181.124	4.32817e+06	9.28	C11H18O2	[M-H]-	182.131	181.123	0.53	['Decahydro-2-naphthoic acid', 'Geranyl formate']
199.135	Metabolite	None	2.04545	0	0.488889	1	3	104	1	0.989948	0	0			181.993	181.992	265312	2.99	C7H5NO3S	[M-H]-	182.999	181.992	1.54	['Saccharin']
201.024	Metabolite	Epizootic	2.13846	0.000252627	0.467626	2	3	43.5	2	0.97852	40	0.817308			185.083	185.082	5.78691e+07	7.71	C9H14O4	[M-H]-	186.089	185.082	0.52	['cis-2-Carboxycyclohexyl-acetic acid']
202.117	Metabolite	Enzootic	2.04545	0	0.488889	1	3	104	1	0.989948	0	0			185.083	185.082	5.78691e+07	7.71	C7H10O2	[M_H]-	126.068	185.082	0.52	['1-Cyclohexenecarboxylic acid', 'Toluene-cis-dihydrodiol']
207.104	Metabolite	None	2.16923	0	0.460993	1	3	53	1	0.977939	0	0			189.041	189.041	2.18798e+06	1.21	C5H6O4	[M_H]-	130.027	189.04	0.51	['(E)-Glutaconate', '2,5-Dioxopentanoate', '2-Methylmaleate', '4,5-Dioxopentanoate', 'Acetylpyruvate', 'Itaconate', 'Mesaconate']
209.009	Metabolite	Epizootic	1.95385	0.00365247	0.511811	8	3	32.125	8	0.982003	750	0.598558			189.041	189.041	2.18798e+06	1.21	C7H10O6	[M-H]-	190.048	189.04	0.51	['2,4-Dihydroxyhept-2-enedioate', '2-Keto-5-epi-valiolone', '3-Dehydroquinate', '4-Hydroxy-2-oxo-heptanedioate', '4-Hydroxy-4-methyl-2-oxoadipate']
210.012	Metabolite	Epizootic	2.16923	0	0.460993	1	3	53	1	0.977939	0	0			195.14	195.139	5.70375e+06	9.85	C10H16	[M_H]-	136.125	195.139	0.44	['()-3-Carene', '()-Comphene', '()-Sabinene', '()-alpha-Pinene', '()-beta-Phellandrene', '()-beta-Pinene', '(-)-Comphene', '(-)-Limonene', '(-)-Sabinene', '(-)-alpha-Pinene', '(-)-beta-Phellandrene', '(-)-beta-Pinene', '(E)-beta-Ocimene', '(R)-(-)-alpha-Phellandrene', '(S)-()-alpha-Phellandrene', 'Car-3-ene', 'Comphene', 'Limonene', 'Myrcene', 'Sabinene', 'Terpinolene', 'Tricyclene', 'alpha-Pinen…
211.135	Metabolite	None	2.04545	0	0.488889	1	3	104	1	0.989948	0	0			195.14	195.139	5.70375e+06	9.85	C12H20O2	[M-H]-	196.146	195.139	0.44	['(1S,2R,4S)-(-)-Bornyl acetate', 'Allyl cyclohexylpropionate', 'Bornyl acetate', 'Ethyl(E,Z)-decadienoate', 'Geranyl acetate', 'Linalyl acetate', 'alpha-Terpinyl acetate', 'beta-Terpinyl acetate', 'gamma-Terpinyl acetate']
213.078	Metabolite	Enzootic	2.04545	0	0.488889	1	3	104	1	0.989948	0	0			199.135	199.134	3739881	9.41	0		NA	NA	NA	0
216.945	Metabolite	None	2.02727	0.000506833	0.493274	2	3	65	2	0.990122	158	0.621359			201.024	201.023	2.62272e+07	8.33	C6H14NO2S	[M2H]-	164.075	201.023	-1.56	['S-Methyl-L-methionine']
219.107	Metabolite	None	2.13846	0.000245667	0.467626	2	3	43.5	2	0.97852	40	0.817308			201.024	201.023	2.62272e+07	8.33	C6H6O2S	[M_H]-	142.009	201.023	0.57	['Thien-2-ylacetate']
221.046	Metabolite	None	2.04545	0	0.488889	1	3	104	1	0.989948	0	0			202.117	202.117	2.26136e+07	9.97	0		NA	NA	NA	0
224.115	Metabolite	None	2.16923	0	0.460993	1	3	53	1	0.977939	0	0			207.104	207.103	7.25203e+06	10.7	C10H12O	[M_H]-	148.089	207.103	0.78	['4-Isopropylbenzaldehyde', '5,6,7,8-Tetrahydro-2-naphthol', 'Anethole', 'Estragole', 'trans-Lachnophyllol']
224.92	Metabolite	None	2.16923	0	0.460993	1	3	53	1	0.977939	0	0			207.104	207.103	7.25203e+06	10.7	C12H16O3	[M-H]-	208.11	207.103	0.78	['2,4,5-Trimethoxy-1-allylbenzene', 'Benzyl (2R,3S)-2-methyl-3-hydroxybutanoate', 'Benzyl (2S,3S)-2-methyl-3-hydroxybutanoate', 'Coronafacic acid', 'Elemicin', 'Isoelemicin', 'Primin', 'alpha-Asaron', 'beta-Asarone']
225.114	Metabolite	None	2.04545	0	0.488889	1	3	104	1	0.989948	0	0			209.009	209.008	2.70164e+07	7.87	0		NA	NA	NA	0
225.923	Metabolite	None	2.16923	0	0.460993	1	3	53	1	0.977939	0	0			210.012	210.011	2.16852e+06	7.93	C9H7N3S	[M2H]-	189.036	210.011	2.92	['Tricyclazole']
227.039	Metabolite	None	2.04545	0	0.488889	1	3	104	1	0.989948	0	0			211.135	211.134	1.20146e+07	9.46	C12H20O3	[M-H]-	212.141	211.134	0.86	['12-Oxo-9(Z)-dodecenoic acid', 'Cucurbic acid', 'Putaminoxin', 'Traumatin']
227.141	Metabolite	Epizootic	1.83077	0.0141837	0.546218	12	3	24.9167	12	0.984325	2290	0.459936			211.135	211.134	1.20146e+07	9.46	C10H16O	[M_H]-	152.12	211.134	0.86	['()-Camphor', '()-Piperitone', '()-Thujan-3-one', '()-cis-Isopulegone', '()-cis-Sabinol', '()-trans-Carveol', '(-)-Camphor', '(-)-Pulegone', '(-)-trans-Carveol', '(-)-trans-Isopiperitenol', '(1R,4R)-Dihydrocarvone', '(1R,4S)-Iso-dihydrocarvone', '(1S,4R)-()-Fenchone', '(1S,4R)-Iso-dihydrocarvone', '(1S,4S)-Dihydrocarvone', '(4R,6R)-cis-Carveol', '(4S)-Limonene-1,2-epoxide', '(4S,6S)-cis-Carveol'…
227.92	Metabolite	None	2.16923	0	0.460993	1	3	53	1	0.977939	0	0			213.078	213.077	46384202	6.83	C8H10O3	[M_H]-	154.063	213.077	0.48	['2,6-Dimethoxyphenol', 'Vanillyl alcohol']
228.913	Metabolite	None	2.16923	0	0.460993	1	3	53	1	0.977939	0	0			216.945	216.944	608960	1.69	0		NA	NA	NA	0
229.073	Metabolite	None	2.04545	0	0.488889	1	3	104	1	0.989948	0	0			219.107	219.106	1.32261e+07	10.18	0		NA	NA	NA	0
229.146	Metabolite	Enzootic	1.86154	0.00996185	0.53719	11	3	26.5455	11	0.983745	1798	0.491259			221.046	221.046	6.76e+06	8.72	C11H10O5	[M-H]-	222.053	221.046	-0.17	['2-Hydroxy-4-hydroxymethylbenzalpyruvate', '2-Hydroxy-7-hydroxymethylchromene-2-carboxylate', '2-Succinylbenzoate', '6-(2-Methoxyvinyl)benzo[1,3]dioxole-5-carboxylic acid', 'Fraxidin', 'Isofraxidin', 'Leptodactylone', 'Sphagnum acid']
229.182	Metabolite	None	2.02727	0.000506833	0.493274	2	3	65	2	0.990122	158	0.621359			221.046	221.046	6.76e+06	8.72	C8H13N2O2P	[M2H]-	200.071	221.046	-2.83	['Diamidafos']
229.916	Metabolite	None	2.07692	0.000932704	0.481481	4	3	37.5	4	0.979681	160	0.701923			221.046	221.046	6.76e+06	8.72	C9H6O3	[M_H]-	162.032	221.046	-0.17	['4-Hydroxycoumarin', 'Umbelliferone']
230.185	Metabolite	None	2.02727	0.000506833	0.493274	2	3	65	2	0.990122	158	0.621359			224.115	224.114	3.13297e+07	10.54	0		NA	NA	NA	0
230.909	Metabolite	None	2.13846	0.000245667	0.467626	2	3	43.5	2	0.97852	40	0.817308			224.92	224.919	1298585546	8.51	0		NA	NA	NA	0
237.042	Metabolite	None	2.04545	0	0.488889	1	3	104	1	0.989948	0	0			225.114	225.113	3.02936e+07	9.81	C10H14O2	[M_H]-	166.099	225.113	0.74	['()-Bornane-2,5-dione', '()-Asarinol A', '(6E)-8-Oxogeranial', '4-(4-Hydroxyphenyl)-2-butanol', '4-Butoxyphenol', '4-n-Butylresorcinol', 'Bornane-2,6-dione', 'Camphorquinone', 'Carvone oxide', 'Dolichodial', 'Myrtenic acid', 'Nepetalactone cis-trans-form', 'Nepetalactone trans-cis-form', 'Oxocamphor', 'Perillic acid', 'Piquerol A', 'Rotundifolone']
239.13	Metabolite	None	2.04545	0	0.488889	1	3	104	1	0.989948	0	0			225.114	225.113	3.02936e+07	9.81	C12H18O4	[M-H]-	226.121	225.113	0.74	['Butopyronoxyl']
243.161	Metabolite	Enzootic	2.04545	0	0.488889	1	3	104	1	0.989948	0	0			225.923	225.922	7.89267e+07	8.51	0		NA	NA	NA	0
244.165	Metabolite	Enzootic	2.04545	0	0.488889	1	3	104	1	0.989948	0	0			227.039	227.038	2.91554e+06	3.78	0		NA	NA	NA	0
245.177	Metabolite	None	1.86154	0.00996185	0.53719	11	3	26.5455	11	0.983745	1798	0.491259			227.141	227.14	3.60446e+07	6.81	0		NA	NA	NA	0
245.984	Metabolite	None	2.04545	0	0.488889	1	3	104	1	0.989948	0	0			227.92	227.919	4.93273e+07	8.51	0		NA	NA	NA	0
246.158	Metabolite	None	2.04545	0	0.488889	1	3	104	1	0.989948	0	0			228.913	228.912	1.56109e+08	8.51	0		NA	NA	NA	0
249.099	Metabolite	None	2.04545	0	0.488889	1	3	104	1	0.989948	0	0			229.073	229.072	8.0784e+06	6.85	C8H10O4	[M_H]-	170.058	229.072	-0.06	['1,2-Dihydroxy-6-methylcyclohexa-3,5-dienecarboxylate', '1,6-Dihydroxy-5-methylcyclohexa-2,4-dienecarboxylate', '2-Hydroxy-6-oxo-octa-2,4-dienoate', '3,4-Dihydroxyphenylethyleneglycol', 'Penicillic acid', 'cis-1,2-Dihydroxy-4-methylcyclohexa-3,5-diene-1-carboxylate']
253.182	Metabolite	None	2.04545	0	0.488889	1	3	104	1	0.989948	0	0			229.146	229.145	1.07895e+08	9.68	C10H18O2	[M_H]-	170.131	229.145	1.03	['()-Neomatatabiol', '(1R,2R,4S)-Limonene-1,2-diol', '(4R,7S)-7-Isopropyl-4-methyloxepan-2-one', '(6E)-8-Hydroxygeraniol', '(E)-3,7-Dimethylocta-1,6-diene-3,8-diol', '(S)-3-Acetyloctanal', '2-exo-Hydroxy-1,8-cineole', '6-endo-Hydroxycineole', '7-Isopropyl-4-methyloxepan-2-one', '8-Methyl-6-nonenoic acid', 'Citronellate', 'Limonene-1,2-diol', 'p-Menth-8-ene-1,2-diol']
255.162	Metabolite	Enzootic	2.04545	0	0.488889	1	3	104	1	0.989948	0	0			229.146	229.145	1.07895e+08	9.68	C12H22O4	[M-H]-	230.152	229.145	1.03	['Dibutyl succinate', 'Diisopropyl adipate', 'Dodecanedioic acid']
256.201	Metabolite	None	2.04545	0	0.488889	1	3	104	1	0.989948	0	0			229.182	229.181	19466918	11.16	C11H22O	[M_H]-	170.167	229.181	0.31	['2-Undecanone']
257.177	Metabolite	None	2.04545	0	0.488889	1	3	104	1	0.989948	0	0			229.916	229.915	8.81678e+06	8.51	0		NA	NA	NA	0
258.881	Metabolite	Epizootic	2.01538	0.00172672	0.496183	6	3	36.1667	6	0.980842	320	0.676282			230.185	230.184	2.39455e+06	11.16	0		NA	NA	NA	0
260.878	Metabolite	Epizootic	2.01538	0.00172672	0.496183	6	3	36.1667	6	0.980842	320	0.676282			230.909	230.908	5.17941e+06	8.51	0		NA	NA	NA	0
261.135	Metabolite	None	2.02727	0.000506833	0.493274	2	3	65	2	0.990122	158	0.621359			237.042	237.041	4386738	8.42	C9H6O4	[M_H]-	178.027	237.04	0.49	['5,7-Dihydroxychromone', '7,8-Dihydroxycoumarin', 'Caffeoquinone', 'Esculetin']
261.979	Metabolite	Enzootic	2.01538	0.0024072	0.496183	6	3	32.1667	6	0.980842	452	0.599359			239.13	239.129	2.78218e+07	9.86	C11H16O2	[M_H]-	180.115	239.129	-0.06	['3-tert-Butyl-5-methylcatechol']
262.875	Metabolite	Epizootic	1.95385	0.00365247	0.511811	8	3	32.125	8	0.982003	750	0.598558			243.161	243.16	3.00423e+07	11.33	C11H20O2	[M_H]-	184.146	243.16	-0.26	['11-Undecanolactone', '2-Ethylhexyl acrylate', 'Citronellyl formate', 'Undecylenic acid', 'gamma-Undecalactone']
263.188	Metabolite	Epizootic	2.01538	0.00172672	0.496183	6	3	36.1667	6	0.980842	320	0.676282			244.165	244.164	6.6924e+06	11.07	0		NA	NA	NA	0
269.104	Metabolite	None	2.04545	0	0.488889	1	3	104	1	0.989948	0	0			245.177	245.176	2.66843e+07	10.3	C11H22O2	[M_H]-	186.162	245.176	-0.3	['Undecanoic acid']
270.181	Metabolite	None	2.04545	0	0.488889	1	3	104	1	0.989948	0	0			245.984	245.983	378606	3.19	0		NA	NA	NA	0
271.083	Metabolite	None	2.02727	0.000506833	0.493274	2	3	65	2	0.990122	158	0.621359			246.158	246.157	1.36639e+06	4.64	0		NA	NA	NA	0
271.193	Metabolite	Enzootic	2.04545	0	0.488889	1	3	104	1	0.989948	0	0			249.099	249.098	1.66854e+06	3.01	C14H16N2	[M(37Cl)]-	212.131	249.098	0.04	['3,3-Dimethylbenzidine']
284.16	Metabolite	None	2.04545	0	0.488889	1	3	104	1	0.989948	0	0			249.099	249.098	1.66854e+06	3.01	C8H14O5	[M_H]-	190.084	249.098	-0.68	['(R)-3-((R)-3-Hydroxybutanoyloxy)butanoate']
285.136	Metabolite	Enzootic	1.95385	0.00365247	0.511811	8	3	32.125	8	0.982003	750	0.598558			253.182	253.181	7.5229e+06	11.51	C13H22O	[M_H]-	194.167	253.181	0.8	['Oxidized Latia luciferin']
286.212	Metabolite	None	2.04545	0	0.488889	1	3	104	1	0.989948	0	0			253.182	253.181	7.5229e+06	11.51	C15H26O3	[M-H]-	254.188	253.181	0.8	['Chrysanthetriol', 'Kikkanol A', 'Kikkanol D', 'Kikkanol F', 'Prohydrojasmon']
287.188	Metabolite	Enzootic	1.93636	0.0499707	0.516432	7	2	21.2857	7	0.990997	1502	0.196949			255.162	255.16	2.92847e+07	9.91	C12H20O2	[M_H]-	196.146	255.16	0.77	['(1S,2R,4S)-(-)-Bornyl acetate', 'Allyl cyclohexylpropionate', 'Bornyl acetate', 'Ethyl(E,Z)-decadienoate', 'Geranyl acetate', 'Linalyl acetate', 'alpha-Terpinyl acetate', 'beta-Terpinyl acetate', 'gamma-Terpinyl acetate']
287.959	Metabolite	None	2.04545	0	0.488889	1	3	104	1	0.989948	0	0			256.201	256.2	6.3388e+06	11.62	0		NA	NA	NA	0
288.191	Metabolite	None	1.97273	0.0137738	0.506912	5	3	29.4	5	0.990647	912	0.275728			257.177	257.176	11931249	11.32	C14H26O4	[M-H]-	258.183	257.176	1.15	['Dibutyl adipate', 'Diisobutyl adipate']
295.156	Metabolite	Enzootic	2.04545	0	0.488889	1	3	104	1	0.989948	0	0			257.177	257.176	11931249	11.32	C12H22O2	[M_H]-	198.162	257.176	1.15	['(-)-Menthyl acetate', 'Citronellyl acetate', 'Decanoyl acetaldehyde', 'Neomenthyl acetate', 'cis-2-Dodecenoic acid']
295.907	Metabolite	None	2.04615	0.00127175	0.488722	5	3	37.4	5	0.980261	228	0.7			258.881	258.879	5.09082e+06	9.08	0		NA	NA	NA	0
297.209	Metabolite	None	2.04545	0	0.488889	1	3	104	1	0.989948	0	0			260.878	260.877	4.50349e+06	9.05	0		NA	NA	NA	0
298.212	Metabolite	None	2.04545	0	0.488889	1	3	104	1	0.989948	0	0			261.135	261.134	1.50636e+08	9.16	C12H22O6	[M-H]-	262.142	261.134	-0.51	['Triethylene glycol diglycidyl ether']
300.191	Metabolite	None	2.04545	0	0.488889	1	3	104	1	0.989948	0	0			261.135	261.134	1.50636e+08	9.16	C10H18O4	[M_H]-	202.121	261.134	-0.51	['Diethyl adipate', 'Dimethyl suberate', 'Sebacic acid']
301.92	Metabolite	None	2.04545	0	0.488889	1	3	104	1	0.989948	0	0			261.979	261.978	1.68258e+07	3.21	0		NA	NA	NA	0
302.83	Metabolite	Epizootic	1.98462	0.00501031	0.503876	7	3	32	7	0.981422	682	0.596154			262.875	262.874	1.48221e+06	9.06	0		NA	NA	NA	0
303.834	Metabolite	Epizootic	1.8	0.0293279	0.555556	13	2	23.1538	13	0.984906	2864	0.426036			263.188	263.186	2.96286e+06	10.01	0		NA	NA	NA	0
304.828	Metabolite	Epizootic	2.01538	0.00172672	0.496183	6	3	36.1667	6	0.980842	320	0.676282			269.104	269.103	1.52558e+07	8.85	C11H14O4	[M_H]-	210.089	269.103	0.4	['Multifidol', 'Phlorisovalerophenone', 'Sinapyl alcohol']
305.832	Metabolite	Epizootic	1.83077	0.0141837	0.546218	12	3	24.9167	12	0.984325	2290	0.459936			270.181	270.179	4.32761e+06	10.69	0		NA	NA	NA	0
306.826	Metabolite	Epizootic	2.01538	0.00172672	0.496183	6	3	36.1667	6	0.980842	320	0.676282			271.083	271.082	7.63685e+06	6.86	C10H12O5	[M_H]-	212.068	271.082	-0.29	['Danielone', 'n-Propyl gallate']
307.829	Metabolite	Epizootic	1.89231	0.00742117	0.528455	10	3	28.2	10	0.983164	1414	0.523077			271.083	271.082	7.63685e+06	6.86	C12H16O7	[M-H]-	272.09	271.082	-0.29	['Arbutin', 'alpha-Arbutin']
308.823	Metabolite	Epizootic	1.83077	0.0141837	0.546218	12	3	24.9167	12	0.984325	2290	0.459936			271.193	271.191	3.53309e+07	10.85	C13H24O2	[M_H]-	212.178	271.191	-0.53	['cis-11-Methyl-2-dodecenoic acid']
309.057	Metabolite	None	2.01538	0.00172672	0.496183	6	3	36.1667	6	0.980842	320	0.676282			284.16	284.158	4325058	9.59	0		NA	NA	NA	0
309.898	Metabolite	None	1.86154	0.00996185	0.53719	11	3	26.5455	11	0.983745	1798	0.491259			285.136	285.134	5.00981e+07	9.35	C12H18O4	[M_H]-	226.121	285.134	-0.22	['Butopyronoxyl']
314.207	Metabolite	None	1.99091	0.00493314	0.502283	4	3	36.25	4	0.990472	630	0.342233			286.212	286.21	3.77908e+06	11.03	0		NA	NA	NA	0
315.219	Metabolite	None	2.02727	0.000506833	0.493274	2	3	65	2	0.990122	158	0.621359			287.188	287.187	1.9707e+07	10.7	0		NA	NA	NA	0
317.199	Metabolite	None	2.04545	0	0.488889	1	3	104	1	0.989948	0	0			287.959	287.957	1.1075e+06	1.69	0		NA	NA	NA	0
325.24	Metabolite	None	2.02727	0.000506833	0.493274	2	3	65	2	0.990122	158	0.621359			288.191	288.19	2.65489e+06	10.66	0		NA	NA	NA	0
327.183	Metabolite	None	2.04545	0	0.488889	1	3	104	1	0.989948	0	0			295.156	295.155	1.03093e+07	9.69	C16H24O5	[M-H]-	296.162	295.155	-0.37	['Graphinone']
328.047	Metabolite	Epizootic	2.01538	0.00172672	0.496183	6	3	36.1667	6	0.980842	320	0.676282			295.156	295.155	1.03093e+07	9.69	C14H20O3	[M_H]-	236.141	295.155	-0.37	['4-Heptyloxybenzoic acid', 'Heptyl p-hydroxybenzoate']
331.925	Metabolite	None	2.16923	0	0.460993	1	3	53	1	0.977939	0	0			295.907	295.906	525428	8.51	0		NA	NA	NA	0
333.193	Metabolite	Enzootic	2.04545	0	0.488889	1	3	104	1	0.989948	0	0			297.209	297.207	7.64618e+06	11.08	C15H26O2	[M_H]-	238.193	297.207	0.9	['Bisabolol oxide A', 'Bisabolol oxide B', 'Bornyl isovalerate', 'Centarol', 'Daucol', 'Debneyol', 'Kanokonol', 'Seiricardine A']
341.126	Metabolite	None	1.99091	0.00493314	0.502283	4	3	36.25	4	0.990472	630	0.342233			297.209	297.207	7.64618e+06	11.08	C17H30O4	[M-H]-	298.214	297.207	0.9	['Plakortic acid']
343.214	Metabolite	None	2.04545	0	0.488889	1	3	104	1	0.989948	0	0			298.212	298.211	1.33397e+06	11.11	0		NA	NA	NA	0
351.183	Metabolite	None	2.04545	0	0.488889	1	3	104	1	0.989948	0	0			300.191	300.19	8.03521e+06	10.74	0		NA	NA	NA	0
351.219	Metabolite	Epizootic	1.98462	0.00501031	0.503876	7	3	32	7	0.981422	682	0.596154			301.92	301.919	1.36892e+06	6.18	0		NA	NA	NA	0
353.235	Metabolite	Epizootic	2.01538	0.00172672	0.496183	6	3	36.1667	6	0.980842	320	0.676282			302.83	302.829	2.23977e+07	9.28	0		NA	NA	NA	0
354.878	Metabolite	None	2.04545	0	0.488889	1	3	104	1	0.989948	0	0			303.834	303.833	1.12281e+06	9.28	0		NA	NA	NA	0
355.251	Metabolite	None	2.04545	0	0.488889	1	3	104	1	0.989948	0	0			304.828	304.827	37316758	9.29	0		NA	NA	NA	0
357.194	Metabolite	None	2.04545	0	0.488889	1	3	104	1	0.989948	0	0			305.832	305.83	1.87515e+06	9.28	0		NA	NA	NA	0
359.21	Metabolite	None	2.04545	0	0.488889	1	3	104	1	0.989948	0	0			306.826	306.824	1.46205e+07	9.28	0		NA	NA	NA	0
363.277	Metabolite	None	2.04545	0	0.488889	1	3	104	1	0.989948	0	0			307.829	307.828	843632	9.29	0		NA	NA	NA	0
369.267	Metabolite	None	2.04545	0	0.488889	1	3	104	1	0.989948	0	0			308.823	308.821	2.39168e+06	9.28	0		NA	NA	NA	0
379.179	Metabolite	None	2.04545	0	0.488889	1	3	104	1	0.989948	0	0			309.057	309.056	2.0468e+06	6.53	C12H16O7	[M(37Cl)]-	272.09	309.056	-0.34	['Arbutin', 'alpha-Arbutin']
381.158	Metabolite	Enzootic	2.04545	0	0.488889	1	3	104	1	0.989948	0	0			309.898	309.896	436793	8.51	0		NA	NA	NA	0
384.076	Metabolite	Epizootic	2.16923	0	0.460993	1	3	53	1	0.977939	0	0			314.207	314.206	2.73338e+06	11.04	0		NA	NA	NA	0
385.262	Metabolite	Enzootic	2.04545	0	0.488889	1	3	104	1	0.989948	0	0			315.219	315.218	4423268	11.39	0		NA	NA	NA	0
395.208	Metabolite	None	2.04545	0	0.488889	1	3	104	1	0.989948	0	0			317.199	317.197	7.6751e+06	10.03	C16H30O6	[M-H]-	318.204	317.197	0.34	['()-Neomenthyl O-beta-D-glucoside', '(-)-Menthyl O-beta-D-glucoside']
397.262	Metabolite	None	2.02727	0.000506833	0.493274	2	3	65	2	0.990122	158	0.621359			317.199	317.197	7.6751e+06	10.03	C14H26O4	[M_H]-	258.183	317.197	0.34	['Dibutyl adipate', 'Diisobutyl adipate']
399.241	Metabolite	None	2.04545	0	0.488889	1	3	104	1	0.989948	0	0			325.24	325.239	1.50531e+06	11.86	C17H30O2	[M_H]-	266.225	325.238	0.88	['Hydroprene']
399.278	Metabolite	Enzootic	1.99091	0.00493314	0.502283	4	3	36.25	4	0.990472	630	0.342233			327.183	327.182	1.28005e+07	9.78	0		NA	NA	NA	0
401.257	Metabolite	None	2.04545	0	0.488889	1	3	104	1	0.989948	0	0			328.047	328.046	4.50092e+06	2.58	C10H12N5O6P	[M-H]-	329.053	328.045	1.69	["2',3-Cyclic AMP", "3',5-Cyclic AMP", "3',5-Cyclic dGMP"]
413.147	Metabolite	Enzootic	2.04545	0	0.488889	1	3	104	1	0.989948	0	0			328.047	328.046	4.50092e+06	2.58	C12H13N5O2S	[M(37Cl)]-	291.079	328.045	1.07	['Prontosil']
415.849	Metabolite	None	2.16923	0	0.460993	1	3	53	1	0.977939	0	0			328.047	328.046	4.50092e+06	2.58	C11H11N5O5	[M]-	293.076	328.045	1.15	['Panfuran S']
417.288	Metabolite	None	2.04545	0	0.488889	1	3	104	1	0.989948	0	0			331.925	331.923	333752	8.77	0		NA	NA	NA	0
421.189	Metabolite	None	2.04545	0	0.488889	1	3	104	1	0.989948	0	0			333.193	333.192	1.38088e+07	9.44	0		NA	NA	NA	0
421.248	Metabolite	None	2.04545	0	0.488889	1	3	104	1	0.989948	0	0			341.126	341.124	1.72913e+07	8.01	C12H24N4O5	[M2H]-	304.175	341.123	2.88	['4-Oxonebramine']
425.257	Metabolite	None	2.04545	0	0.488889	1	3	104	1	0.989948	0	0			341.126	341.124	1.72913e+07	8.01	C16H22O8	[M-H]-	342.131	341.124	0.19	['Coniferin']
429.179	Metabolite	None	2.04545	0	0.488889	1	3	104	1	0.989948	0	0			343.214	343.213	1.67842e+07	10.78	C16H28O4	[M_H]-	284.199	343.213	-0.21	['(10S)-Juvenile hormone III diol']
433.284	Metabolite	None	1.99091	0.00493314	0.502283	4	3	36.25	4	0.990472	630	0.342233			351.183	351.182	4683031	9.85	C17H24O4	[M_H]-	292.167	351.181	0.56	['Gingerdione', 'Trichodermin']
441.252	Metabolite	None	2.04545	0	0.488889	1	3	104	1	0.989948	0	0			351.219	351.218	1.01023e+07	10.96	C20H32O5	[M-H]-	352.225	351.218	-0.2	['(13E)-11alpha-Hydroxy-9,15-dioxoprost-13-enoate', '(5Z)-(15S)-11alpha-Hydroxy-9,15-dioxoprostanoate', '15-Keto-prostaglandin F2alpha', '20-OH-Leukotriene B4', 'Cinncassiol D1', 'Cinncassiol D4', 'Levuglandin D2', 'Levuglandin E2', 'Lipoxin A4', 'Lipoxin B4', 'Narbonolide', 'Prostaglandin D2', 'Prostaglandin E2', 'Prostaglandin F3alpha', 'Prostaglandin H2', 'Prostaglandin I2', 'Thromboxane A2']
450.847	Metabolite	Epizootic	2.16923	0	0.460993	1	3	53	1	0.977939	0	0			351.219	351.218	1.01023e+07	10.96	C18H28O3	[M_H]-	292.204	351.218	-0.2	['(9R,13R)-12-Oxo-phytodienoic acid', '(9Z,15Z)-(13S)-12,13-Epoxyoctadeca-9,11,15-trienoic acid', '10-OPDA', '12-OPDA', '17beta-Hydroxy-2-oxa-5alpha-androstan-3-one', '9,10-EOT', 'Colnelenic acid', 'Etherolenic acid', 'alpha-Licanic acid']
466.31	Metabolite	Epizootic	2.16923	0	0.460993	1	3	53	1	0.977939	0	0			353.235	353.233	9.03696e+06	11.06	C18H30O3	[M_H]-	294.219	353.233	0.17	['(9Z)-(13S)-12,13-Epoxyoctadeca-9,11-dienoic acid', '13(S)-HOT', '13-OxoODE', '17-Hydroxylinolenic acid', '2(R)-HOT', '8-(5-Hexyl-furan-2-yl)-octanoic acid', '8-[(1R,2R)-3-Oxo-2-{(Z)-pent-2-enyl}cyclopentyl]octanoate', '9(S)-HOT', '9-OxoODE', 'Colneleate', 'Juvenile hormone I']
472.828	Metabolite	Epizootic	1.89231	0.00742117	0.528455	10	3	28.2	10	0.983164	1414	0.523077			353.235	353.233	9.03696e+06	11.06	C20H34O5	[M-H]-	354.241	353.233	0.17	['(5Z,9E,14Z)-(8xi,11xi,12S)-8,11,12-Trihydroxyicosa-5,9,14-trienoate', '11,12,15-THETA', '11,14,15-THETA', '11-epi-Prostaglandin F2alpha', '9,11,15-Trihydroxy-prosta-5,13-dien-1-oic acid', 'Alprostadil', 'Prostaglandin D1', 'Prostaglandin F2alpha', 'Prostaglandin F2beta', 'Trioxilin A3', 'Trioxilin B3']
473.832	Metabolite	Epizootic	1.8	0.0293279	0.555556	13	2	23.1538	13	0.984906	2864	0.426036			354.878	354.876	1.73647e+06	8.51	0		NA	NA	NA	0
474.246	Metabolite	None	2.04545	0	0.488889	1	3	104	1	0.989948	0	0			355.251	355.249	2.37055e+06	11.37	C18H32O3	[M_H]-	296.235	355.249	0.6	['(9Z,12Z)-(8R)-Hydroxyoctadeca-9,12-dienoic acid', '12(13)-EpOME', '13(S)-HODE', '18-Oxooleate', '9(10)-EpOME', '9(S)-HODE', 'Vernolic acid']
474.826	Metabolite	Epizootic	2.16923	0	0.460993	1	3	53	1	0.977939	0	0			355.251	355.249	2.37055e+06	11.37	C20H36O5	[M-H]-	356.256	355.249	0.6	['Prostaglandin F1alpha']
476.822	Metabolite	Epizootic	1.95385	0.00365247	0.511811	8	3	32.125	8	0.982003	750	0.598558			357.194	357.192	2.31733e+07	9.89	0		NA	NA	NA	0
542.813	Metabolite	Epizootic	1.95385	0.00365247	0.511811	8	3	32.125	8	0.982003	750	0.598558			359.21	359.208	5.81406e+06	10.63	0		NA	NA	NA	0
551.186	Metabolite	None	2.04545	0	0.488889	1	3	104	1	0.989948	0	0			363.277	363.275	482054	10.24	0		NA	NA	NA	0
617.321	Metabolite	Enzootic	2.04545	0	0.488889	1	3	104	1	0.989948	0	0			369.267	369.265	1.0097e+06	11.48	C22H34N4O	[M-H]-	370.273	369.266	-2.67	['1-Naphthylacetylspermine']
															369.267	369.265	1.0097e+06	11.48	C19H34O3	[M_H]-	310.251	369.265	0.95	['Methoprene']
															379.179	379.177	6.00615e+06	9.62	C18H24O5	[M_H]-	320.162	379.176	2.03	['Zearalanone', 'alpha-Zearalenol', 'beta-Zearalenol']
															379.179	379.177	6.00615e+06	9.62	C20H28O7	[M-H]-	380.184	379.176	2.03	['Chaparrin', 'Cinncassiol C1']
															381.158	381.156	8.67198e+06	8.95	C17H22O6	[M_H]-	322.142	381.155	1.59	['Tetraneurin A', 'epi-Tulipinolide diepoxide']
															381.158	381.156	8.67198e+06	8.95	C23H24N2O	[M(37Cl)]-	344.189	381.155	2.06	['()TAN-67', '(-)TAN-67']
															384.076	384.074	3.8627e+06	4.79	0		NA	NA	NA	0
															385.262	385.26	4.69247e+06	11.12	C21H38O6	[M-H]-	386.267	385.26	1.5	['6-Deoxyerythronolide B']
															395.208	395.206	7022524	10.96	0		NA	NA	NA	0
															397.262	397.26	2.7033e+06	11.26	C20H34O4	[M_H]-	338.246	397.26	0.8	['11,12-DHET', '14,15-DHET', '5,6-DHET', '8,9-DHET', 'Aphidicolin', 'Zoapatanol']
															399.241	399.239	8.92547e+06	10.9	C21H36O7	[M-H]-	400.246	399.239	1.51	['Atractyloside C']
															399.241	399.239	8.92547e+06	10.9	C19H32O5	[M_H]-	340.225	399.239	1.51	['3alpha-Hydroxy-3,5-dihydromonacolin L acid']
															399.278	399.276	1.90733e+06	11.4	0		NA	NA	NA	0
															401.257	401.255	2.97164e+06	10.78	C21H38O7	[M-H]-	402.262	401.254	0.63	['Erythronolide B']
															413.147	413.145	6.02981e+06	8.58	C17H22O8	[M_H]-	354.131	413.145	-0.13	['Fusarenone X']
															415.849	415.847	602590	8.5	0		NA	NA	NA	0
															417.288	417.286	1.04517e+06	10.24	0		NA	NA	NA	0
															421.189	421.187	3.19633e+06	9.48	C22H30O8	[M-H]-	422.194	421.187	1.06	['Isovaltrate', 'Picrasin F', 'Valtratum']
															421.189	421.187	3.19633e+06	9.48	C20H26O6	[M_H]-	362.173	421.187	1.06	['()-Secoisolariciresinol', 'Deacetyleupaserrin', 'Enmein', 'Eupatoriopicrin', 'Fastigilin B', 'Gibberellin A19', 'Gibberellin A36', 'Heliangin', 'Propyl isome', 'Secoisolariciresinol', 'Shikodonin']
															421.248	421.245	312119	15.48	0		NA	NA	NA	0
															425.257	425.255	2.25932e+06	11.06	C21H34O5	[M_H]-	366.241	425.254	1.7	['Cortolone', 'Urocortisol']
															429.179	429.177	1.22011e+07	8.91	0		NA	NA	NA	0
															433.284	433.281	2.16107e+06	9.77	0		NA	NA	NA	0
															441.252	441.25	5.58837e+06	10.62	C21H34O6	[M_H]-	382.236	441.249	1.71	['Sarcostin']
															450.847	450.845	520790	8.5	0		NA	NA	NA	0
															466.31	466.308	533877	13.96	C28H41N3O3	[M-H]-	467.315	466.308	1.23	['Oxethazaine']
															466.31	466.308	533877	13.96	C27H45NO3	[M]-	431.34	466.309	-2.69	['Peimine', 'Zhebeinine']
															472.828	472.826	5.75298e+06	8.5	0		NA	NA	NA	0
															473.832	473.829	667484	8.5	0		NA	NA	NA	0
															474.246	474.243	2.08856e+06	10.74	0		NA	NA	NA	0
															474.826	474.824	3051970	8.51	0		NA	NA	NA	0
															476.822	476.82	3.74304e+06	8.5	0		NA	NA	NA	0
															542.813	542.811	531279	8.5	0		NA	NA	NA	0
															551.186	551.183	290102	14.24	0		NA	NA	NA	0
															617.321	617.318	2.347e+06	8.88	C35H46N4O4S	[M-H]-	618.324	617.317	1.89	['BILA 2185BS']

[truncated: 12 more sheets: SI DATA 11_spls_fungi_network, SI DATA 12_d30_spls-da_bacteria, SI DATA 13_d30_spls-da_fungi, SI DATA 14_d30_ALDEx2_bacteria, SI DATA 15_d30_ALDEx2_fungi, SI DATA 16_d60_ALDEx2_bacteria, SI DATA 17_d30_spls-da_KO, SI DATA 18_d30_ALDEx2_KO, SI DATA 19_d30_metab_W-test_FC, SI DATA 20_d30PLS-DA_metab_W_FC, SI DATA 21_d30_DIABLO, SI DATA22_shared_lab_field]
